# Supplementary material for: A landscape of gene expression regulation for synovium in arthritis
Source: Nat Commun. 2024 Feb 15;15:1409. doi: 10.1038/s41467-024-45652-x (PMC10869817; doi:10.1038/s41467-024-45652-x)
Supplement: Supplementary file 4 — Supplementary Data 1 [file 41467_2024_45652_MOESM4_ESM.xlsx]

## Sheet: Supplementary Data 1
Supplementary Data 1. Independent SNPs identified by step-wised conditional regression.
pval_nominal	Two-sided t tests, no adjustments were made for multiple comparisons.
phenotype_id	num_var	variant_id	tss_distance	af	pval_nominal	slope	slope_se	rank
ENSG00000228327.2	1525	rs12090487	38236	0.136139	1.64653e-07	0.675294	0.123501	1
ENSG00000237491.4	1525	rs76779543	42953	0.134328	1.91654e-09	0.636485	0.100131	1
ENSG00000177757.1	1552	rs12090487	-509	0.136139	4.44363e-10	0.736685	0.111071	1
ENSG00000225880.4	1562	rs1044922	29361	0.146465	1.84891e-05	0.576218	0.13065	1
ENSG00000228794.4	1562	rs200509509	26525	0.119289	1.83179e-07	0.626892	0.115089	1
ENSG00000228794.4	1562	rs12090487	-10746	0.136139	6.45017e-05	0.581163	0.141719	2
ENSG00000230699.2	1642	rs12090487	-94573	0.136139	3.12055e-12	0.883053	0.117304	1
ENSG00000223764.2	1647	rs61464428	5344	0.494872	8.72649e-11	-0.392658	0.0566372	1
ENSG00000187634.6	1650	rs74047407	6678	0.353403	1.60578e-05	-0.315464	0.0709799	1
ENSG00000188976.6	1684	rs2880024	-27796	0.363861	6.30608e-05	0.188191	0.0458342	1
ENSG00000187961.9	1689	rs6664536	-45749	0.325641	3.43447e-05	0.305097	0.0716416	1
ENSG00000187583.6	1726	rs13303227	-9132	0.0532995	2.23822e-07	-0.818768	0.151528	1
ENSG00000272512.1	1758	rs2710880	-2265	0.2225	1.27872e-10	-0.488127	0.0711246	1
ENSG00000078808.12	2336	rs5010608	-58216	0.0940594	9.55721e-07	0.324544	0.0637439	1
ENSG00000176022.3	2337	rs75998592	-10974	0.2375	6.69865e-13	-0.43148	0.0553504	1
ENSG00000230415.1	2385	rs11260566	-32358	0.238806	5.00545e-05	-0.349372	0.083894	1
ENSG00000107404.13	2514	rs2477775	23898	0.103015	2.13641e-05	-0.236655	0.0540888	1
ENSG00000242485.1	2588	rs12408051	-34306	0.160714	5.57902e-07	-0.290081	0.0556938	1
ENSG00000235098.4	2609	rs1240707	-21847	0.136139	7.03415e-29	-1.14069	0.0836696	1
ENSG00000215915.5	2670	rs9439456	64234	0.505	3.1494e-10	0.453949	0.0677611	1
ENSG00000215915.5	2670	rs59830143	80996	0.0684211	5.66706e-08	0.838902	0.147435	2
ENSG00000160075.10	2868	rs12410854	-14104	0.154229	3.3435e-12	-0.550893	0.0732977	1
ENSG00000189409.8	3010	rs28464684	-1314	0.259901	2.09382e-13	0.587107	0.0734347	1
ENSG00000248333.3	3028	rs4648772	61428	0.248756	2.42494e-07	0.386284	0.0717135	1
ENSG00000269737.1	3028	rs4648758	-18172	0.40099	1.24755e-16	0.655636	0.071052	1
ENSG00000269227.1	3028	rs12749364	-20847	0.402985	8.9306e-13	0.619532	0.0799837	1
ENSG00000189339.7	3057	rs28464684	-58007	0.259901	1.36167e-16	0.604642	0.0655821	1
ENSG00000189339.7	3057	rs112177324	-59215	0.071066	2.17346e-09	-0.77661	0.122597	2
ENSG00000008128.18	3097	rs11488590	-20658	0.246231	1.06322e-11	-0.620427	0.0848545	1
ENSG00000227775.3	3097	rs78689470	-115224	0.0792079	6.1492e-15	1.03147	0.1201	1
ENSG00000215790.2	3097	rs28525262	-93329	0.259901	4.07687e-09	0.538596	0.0866833	1
ENSG00000215790.2	3097	rs61776792	-61175	0.4675	1.07491e-06	0.375631	0.0741366	2
ENSG00000231050.1	3230	rs7531583	-116750	0.30198	1.18273e-07	-0.520168	0.0939462	1
ENSG00000233542.1	3319	rs3128323	8111	0.159204	2.27133e-06	-0.578309	0.118043	1
ENSG00000182873.4	3558	rs543130792	-60945	0.307292	3.85427e-05	-0.458095	0.108297	1
ENSG00000203301.2	3488	rs34999913	-71804	0.229167	3.09114e-05	0.381387	0.0890107	1
ENSG00000116151.9	3335	rs10910055	-27368	0.471939	2.27114e-08	-0.450645	0.0767292	1
ENSG00000157911.5	3334	rs10910063	-18318	0.423267	6.34525e-06	0.272154	0.0583507	1
ENSG00000157873.13	3458	rs138402263	-3687	0.484456	1.16238e-07	-0.219182	0.03956	1
ENSG00000142606.11	3434	rs897625	155692	0.441327	9.54345e-09	0.464783	0.0768839	1
ENSG00000130762.10	3694	rs2493255	8395	0.19	9.26168e-07	0.525826	0.103138	1
ENSG00000158109.10	3743	rs2181485	6776	0.343284	8.47044e-06	-0.16849	0.0366557	1
ENSG00000116213.11	3735	rs12408890	-8317	0.441919	9.94449e-18	0.622432	0.0646009	1
ENSG00000227372.6	3905	rs7542464	10252	0.286802	3.40397e-09	0.423913	0.0678679	1
ENSG00000235169.3	3956	rs9424296	2240	0.492308	9.27305e-12	-0.64319	0.0876766	1
ENSG00000116198.8	3934	rs60718273	-13889	0.315	4.79306e-10	0.411275	0.0621175	1
ENSG00000116198.8	3934	rs4587513	-50583	0.189055	2.38781e-05	-0.310069	0.0712976	2
ENSG00000116237.11	2948	rs12070839	-12970	0.0837563	1.89312e-11	-0.489516	0.0679051	1
ENSG00000215788.5	2807	rs4908553	41098	0.38342	8.15244e-08	-0.283915	0.0505744	1
ENSG00000171680.16	2825	rs4908553	-12872	0.38342	3.44178e-07	-0.307384	0.0578643	1
ENSG00000041988.11	2797	rs35596906	73760	0.4975	1.20183e-07	-0.30207	0.0545888	1
ENSG00000049247.9	2860	rs148450674	59771	0.423858	3.27394e-11	-0.813392	0.114344	1
ENSG00000116288.8	2934	rs4908488	10241	0.0792079	2.11362e-05	-0.291228	0.066522	1
ENSG00000142583.13	2974	rs142027521	-28405	0.528205	2.67804e-22	-0.742673	0.0657122	1
ENSG00000142583.13	2974	rs17842190	-30114	0.134715	4.55986e-08	0.536543	0.0935674	2
ENSG00000180758.10	2906	rs61785839	-353	0.155	6.83552e-14	0.801515	0.0978695	1
ENSG00000180758.10	2906	rs12086124	-68085	0.43299	5.65379e-06	-0.344112	0.0733424	2
ENSG00000049239.8	2895	rs9434737	16664	0.465174	1.40962e-22	0.441915	0.0387582	1
ENSG00000049239.8	2895	rs112987903	36187	0.111111	1.02198e-13	-0.524363	0.0645654	2
ENSG00000171608.11	2835	rs4076986	-23278	0.252475	1.51979e-05	-0.194268	0.0435809	1
ENSG00000162441.7	2760	rs11801898	8055	0.174129	2.98554e-05	-0.318963	0.074293	1
ENSG00000142657.16	2718	rs11121551	-23479	0.3825	4.80509e-07	0.307118	0.0586025	1
ENSG00000175279.17	2679	rs2480782	102456	0.135678	8.28692e-07	0.605473	0.118197	1
ENSG00000241563.2	2625	rs9661820	15300	0.120603	1.29855e-05	-0.727172	0.161762	1
ENSG00000160049.7	2616	rs560310	369870	0.065	3.46869e-05	0.603553	0.141806	1
ENSG00000177674.11	3000	rs57315755	-4234	0.454082	2.30942e-07	0.223968	0.0415002	1
ENSG00000177000.6	3031	rs151032796	-35926	0.1425	9.33313e-09	0.401229	0.0663228	1
ENSG00000011021.17	3031	rs1023252	31845	0.138614	2.67798e-10	0.554129	0.082377	1
ENSG00000116688.12	2874	rs2295281	19174	0.366337	1.13477e-12	-0.614351	0.0797022	1
ENSG00000116688.12	2874	rs2273293	-13034	0.46	4.92075e-05	-0.330804	0.0793403	2
ENSG00000116691.6	2815	rs2295281	-20111	0.366337	4.04422e-05	0.240239	0.0569562	1
ENSG00000162493.12	2319	rs11586786	28818	0.133663	6.0183e-11	-0.484755	0.0692461	1
ENSG00000116731.18	2450	rs579531	522722	0.0668317	3.53859e-05	0.456231	0.107317	1
ENSG00000142621.15	3668	rs1104686	6011	0.321782	4.36277e-09	-0.374068	0.0603516	1
ENSG00000228140.1	3630	rs2496316	9325	0.373762	7.7749e-08	0.411603	0.0731926	1
ENSG00000132906.13	3551	rs36051155	46723	0.450777	8.4201e-07	-0.311451	0.060841	1
ENSG00000173641.13	2950	rs61771057	4603	0.263682	1.87352e-06	0.243149	0.0491972	1
ENSG00000142632.12	2746	rs221052	-6082	0.13	1.53771e-35	1.3562	0.0846097	1
ENSG00000157191.15	3003	rs57135732	6390	0.320896	5.15779e-05	-0.141831	0.0341195	1
ENSG00000219481.6	2830	rs74540995	-94284	0.0747423	1.91191e-05	-0.622581	0.141423	1
ENSG00000215908.5	2824	rs74055965	266174	0.0721393	1.08196e-05	0.767564	0.169114	1
ENSG00000186301.7	2825	rs12135984	623066	0.116162	5.6341e-06	-0.600871	0.128071	1
ENSG00000058453.12	2959	rs55779591	240180	0.485075	2.0242e-12	-0.425979	0.0559962	1
ENSG00000058453.12	2959	rs12035954	172521	0.0717822	6.93896e-07	0.517794	0.100299	2
ENSG00000238142.1	3031	rs149561	-418659	0.251309	1.32259e-07	-0.573167	0.103954	1
ENSG00000117122.9	3129	rs148739055	-16724	0.292929	3.83963e-07	0.311231	0.0588472	1
ENSG00000159339.9	3114	rs2977228	-58191	0.130102	5.85363e-06	0.568725	0.121448	1
ENSG00000179023.7	3939	rs1336125	-73466	0.465969	2.51484e-05	-0.337285	0.0777963	1
ENSG00000127463.9	3632	rs4911978	-58486	0.311881	2.53285e-22	0.633226	0.0560388	1
ENSG00000053372.4	3632	rs11802391	-176167	0.146766	1.5601e-05	-0.321237	0.0721661	1
ENSG00000077549.13	3644	rs3850532	-31556	0.328358	3.37479e-07	-0.197117	0.0370682	1
ENSG00000077549.13	3644	rs11450129	-1256	0.284653	1.35195e-05	0.174736	0.0389468	2
ENSG00000173436.9	3675	rs34976695	-42003	0.225	7.35689e-06	0.234929	0.0507451	1
ENSG00000158747.9	3817	rs10917481	-100733	0.44	2.37051e-06	0.176719	0.0361425	1
ENSG00000169914.5	3670	rs17401735	27725	0.128713	7.86272e-15	1.20848	0.141298	1
ENSG00000169914.5	3670	rs878235	-181	0.0891089	7.1108e-11	-1.15713	0.165943	2
ENSG00000127472.6	3482	rs74932388	38859	0.304688	6.24237e-33	-0.950593	0.0630214	1
ENSG00000162545.5	3212	rs34371941	-525847	0.224747	1.28406e-07	-0.240253	0.0435139	1
ENSG00000162545.5	3212	rs9661160	-80317	0.484694	2.20086e-06	0.180159	0.0367125	2
ENSG00000183114.6	3144	rs559950	25840	0.174129	1.33339e-07	-0.37886	0.0687344	1
ENSG00000158825.5	3182	rs12127536	28789	0.247525	1.45215e-11	0.443225	0.0610824	1
ENSG00000075151.15	3522	rs74061346	-201493	0.272727	1.70593e-06	-0.25157	0.0506866	1
ENSG00000227001.2	3726	rs4079441	6849	0.19	1.35874e-20	-1.09103	0.102169	1
ENSG00000142794.14	3716	rs4654746	5546	0.44802	6.65734e-29	0.679796	0.0497675	1
ENSG00000142794.14	3716	rs4079441	-5312	0.19	5.12194e-24	0.752307	0.0631302	2
ENSG00000162551.9	3749	rs2275370	64562	0.222222	7.33542e-08	0.373638	0.0663007	1
ENSG00000218510.3	3445	rs12097709	-4543	0.0866337	6.1716e-33	1.76755	0.116993	1
ENSG00000218510.3	3445	rs12407439	-4285	0.487437	2.55904e-11	0.470458	0.0657255	2
ENSG00000133216.12	3134	rs10917285	29901	0.319372	9.87474e-14	-0.416062	0.0512214	1
ENSG00000125945.10	2528	rs74416781	-9925	0.2175	2.10704e-18	0.695432	0.0703682	1
ENSG00000249087.3	2527	rs74416781	-10536	0.2175	8.43052e-26	0.956076	0.0762502	1
ENSG00000204219.5	2429	rs754984	-53113	0.217822	7.04218e-11	-0.465689	0.0667949	1
ENSG00000179163.11	2415	rs12740076	58968	0.331683	4.57977e-13	-0.400485	0.0509465	1
ENSG00000133226.12	2436	rs2095811	-2944	0.15404	2.10974e-05	-0.248569	0.0567722	1
ENSG00000117614.5	2473	rs12069719	852925	0.14604	6.00671e-05	-0.214266	0.052028	1
ENSG00000261349.1	2479	rs113026442	95779	0.0594059	3.94347e-05	-0.742709	0.17582	1
ENSG00000187010.14	2484	rs646867	110374	0.341584	8.46415e-07	-0.486485	0.0950545	1
ENSG00000224183.1	2481	esv3585521;esv3585522	-28492	0.0577889	1.54065e-08	-1.12949	0.189813	1
ENSG00000188672.12	2676	rs646867	-47425	0.341584	9.07125e-27	0.929146	0.0721236	1
ENSG00000162430.12	2348	rs11364837	117057	0.364322	1.17464e-06	0.258136	0.0511565	1
ENSG00000182749.5	2298	rs112750178	661951	0.169271	6.33875e-05	0.310263	0.0755892	1
ENSG00000158062.16	1971	rs7548308	6143	0.194444	5.84701e-06	-0.201625	0.0430537	1
ENSG00000117676.9	1929	rs4970485	14948	0.321608	7.50536e-09	-0.221739	0.036396	1
ENSG00000142733.10	1945	rs58337722	979	0.0975	9.00342e-11	-0.637371	0.0918957	1
ENSG00000142733.10	1945	rs35733093	-6017	0.494924	2.11384e-12	0.505195	0.0664099	2
ENSG00000142733.10	1945	rs4246508	-18066	0.139175	5.20412e-05	0.407522	0.0980406	3
ENSG00000158195.6	1974	rs72478544	-571	0.261194	3.92192e-06	0.25947	0.0543374	1
ENSG00000158156.7	2378	rs12406711	504	0.22335	6.0693e-11	-0.396461	0.056646	1
ENSG00000158161.11	2449	rs528866707	-38500	0.208955	1.76762e-07	0.433409	0.0794802	1
ENSG00000204138.8	2505	rs12118457	3446	0.188442	1.27738e-09	-0.433992	0.0674553	1
ENSG00000180198.11	2586	rs12754828	-193596	0.0940594	3.93412e-06	-0.449349	0.0941153	1
ENSG00000162511.7	4612	rs3762297	1013	0.257426	5.88652e-07	0.133868	0.0257592	1
ENSG00000121766.10	3995	rs112549221	-16825	0.229798	8.58572e-06	-0.344113	0.0749151	1
ENSG00000168528.7	3702	rs34101727	7187	0.243781	7.33025e-21	-0.699886	0.0648956	1
ENSG00000168528.7	3702	rs76987937	-30459	0.113065	1.60029e-16	0.805109	0.087575	2
ENSG00000025800.9	2721	rs72666776	73668	0.197368	5.56848e-06	0.305693	0.0651181	1
ENSG00000084623.7	2503	rs6425795	30479	0.192893	3.88763e-06	-0.260281	0.0544843	1
ENSG00000220785.3	2446	rs56402553	-22814	0.196891	3.81512e-08	0.323233	0.0560313	1
ENSG00000162520.10	2009	rs71751476	-21152	0.114428	1.07691e-11	-0.662187	0.090594	1
ENSG00000162522.6	2026	rs9701494	-2512	0.189055	1.28556e-20	-0.698625	0.0653695	1
ENSG00000197056.5	2355	rs66692660	106252	0.390863	3.53836e-05	-0.232001	0.0545724	1
ENSG00000116819.6	2599	rs112237730	-290191	0.252551	6.68736e-05	0.404673	0.0989193	1
ENSG00000239636.1	2601	rs12562336	-287927	0.472081	1.7678e-08	-0.531076	0.0896601	1
ENSG00000142686.7	2570	rs12023573	-15515	0.238579	2.82541e-14	0.496632	0.0595916	1
ENSG00000092850.7	2585	rs274746	-10299	0.25	1.44806e-19	0.914744	0.0887512	1
ENSG00000054116.7	2641	rs56263257	3726	0.469231	4.71083e-05	0.203362	0.0486544	1
ENSG00000116885.14	2672	rs72254781	-46388	0.477273	7.2815e-05	0.2929	0.0719806	1
ENSG00000233621.1	2790	rs2660566	345	0.182051	1.19832e-13	0.774257	0.0957057	1
ENSG00000163875.11	2768	rs4411102	83049	0.371859	3.88936e-06	-0.261585	0.0547585	1
ENSG00000185090.10	2616	rs28730330	145783	0.391753	1.90098e-06	0.425309	0.0861111	1
ENSG00000204084.8	2653	rs28625842	-101943	0.32	5.41402e-13	-0.612571	0.0782128	1
ENSG00000183386.5	2730	rs11363172	-20194	0.399485	7.06622e-12	-0.527365	0.0714193	1
ENSG00000183520.7	2741	rs4360494	-19039	0.386935	1.67038e-06	-0.354333	0.0713239	1
ENSG00000168653.6	2742	rs559478109;rs541269610	40240	0.388889	3.38409e-19	-0.474315	0.0466258	1
ENSG00000237624.1	3149	rs12141058	19726	0.166667	2.24205e-10	0.756023	0.111844	1
ENSG00000090621.9	3248	rs58302493	-8557	0.143564	6.76376e-12	-0.429806	0.0581463	1
ENSG00000084072.12	3269	rs1046988	61211	0.25	2.45377e-11	0.48789	0.0681186	1
ENSG00000116985.6	3337	rs2311564	-1262	0.142857	1.97579e-05	0.555734	0.126467	1
ENSG00000131236.12	3427	rs78185587	12847	0.208122	8.89614e-09	-0.214599	0.0354179	1
ENSG00000131238.12	3492	rs9629047	4491	0.229592	5.09678e-18	0.34062	0.0349382	1
ENSG00000259943.1	3556	rs139304867	-131621	0.0547264	7.37143e-06	-0.71682	0.15485	1
ENSG00000049089.9	3663	rs12144229	-41475	0.24505	2.59755e-06	0.37859	0.0777404	1
ENSG00000049089.9	3663	rs3737818	-6912	0.149746	4.54357e-05	-0.388847	0.0928149	2
ENSG00000187815.5	3677	rs6600339	-2867	0.476684	2.12195e-05	-0.381464	0.0871527	1
ENSG00000238287.1	3712	rs149167154	-24079	0.460396	2.60765e-09	-0.478775	0.0760265	1
ENSG00000164002.7	3712	rs7537003	57646	0.465347	1.74497e-05	-0.380108	0.0859124	1
ENSG00000066136.15	3633	rs2361651	72475	0.329949	1.06751e-06	-0.333359	0.0657891	1
ENSG00000117013.10	3626	rs6600339	-309664	0.476684	1.83303e-05	-0.271768	0.0615909	1
ENSG00000177181.10	2891	rs72964219	21077	0.236181	6.69929e-07	-0.416793	0.080635	1
ENSG00000066185.8	2908	rs12130026	-29860	0.246269	4.37063e-12	-0.603641	0.0808219	1
ENSG00000186409.10	2914	rs12401656	527766	0.117347	3.68285e-05	0.557178	0.131369	1
ENSG00000227533.1	3236	rs12718444	-15541	0.190594	5.15654e-15	0.757993	0.087958	1
ENSG00000243710.3	3384	rs111235512	-28986	0.2675	7.63465e-08	0.573012	0.101827	1
ENSG00000066056.9	3340	rs34977179	823659	0.0815789	8.25236e-06	0.231363	0.0502671	1
ENSG00000066322.8	3304	rs1408414	-768713	0.4025	4.88449e-05	-0.174479	0.0418353	1
ENSG00000178922.12	3109	rs839753	-64019	0.492424	1.24773e-05	0.243694	0.0540959	1
ENSG00000196517.7	3104	rs61768289	67524	0.45	1.24454e-07	-0.216081	0.0390898	1
ENSG00000196517.7	3104	rs2819339	-478535	0.289744	4.04167e-06	-0.214556	0.0449872	2
ENSG00000178028.9	2985	rs2429051	-84014	0.403465	2.01101e-05	0.194657	0.0443408	1
ENSG00000126106.9	3099	rs112569067	16506	0.0692308	2.49518e-06	-0.671576	0.137676	1
ENSG00000142945.8	3136	rs140101422	817326	0.132124	8.19218e-06	0.509361	0.110625	1
ENSG00000222009.4	3092	rs60452778	-44673	0.186224	2.07621e-05	0.351778	0.0802732	1
ENSG00000117425.9	3077	rs6698388	-197022	0.136598	6.22421e-05	-0.276246	0.0672256	1
ENSG00000126088.8	3051	rs6667366	20342	0.280303	5.90141e-27	-0.594128	0.045882	1
ENSG00000162415.6	2890	rs6429561	-8947	0.178571	2.19618e-05	0.389357	0.0891264	1
ENSG00000132781.13	2882	rs3219476	-1658	0.480099	3.33001e-11	0.4796	0.0674784	1
ENSG00000070759.12	2903	rs71052890	4455	0.0572139	1.32559e-05	0.764184	0.170182	1
ENSG00000236624.4	2917	rs781066	-22568	0.0841584	2.26941e-25	1.66123	0.134123	1
ENSG00000132763.10	2917	rs9429079	37693	0.369347	5.73324e-05	0.37056	0.0897214	1
ENSG00000117450.9	2945	rs35383618	-40300	0.262376	3.34414e-08	-0.240856	0.0415597	1
ENSG00000159592.6	3057	rs9429079	-149373	0.369347	7.33184e-05	-0.257007	0.0631871	1
ENSG00000159596.6	3057	rs16832582	-151664	0.0699482	8.85326e-05	0.621609	0.154674	1
ENSG00000086015.16	3057	rs925524	244050	0.270408	1.02498e-09	-0.325695	0.0502783	1
ENSG00000086015.16	3057	rs11211271	595771	0.375	2.47523e-05	-0.196067	0.0451753	2
ENSG00000171357.5	3252	rs35321971	-18815	0.153646	2.58794e-10	0.671961	0.0997999	1
ENSG00000117481.6	3310	rs76108244	126005	0.0594059	5.95945e-05	-0.644698	0.156469	1
ENSG00000159658.6	3418	rs17102473	331	0.300995	4.59502e-06	0.239867	0.0506176	1
ENSG00000142973.8	3394	rs80290602	246367	0.0643564	1.90425e-05	0.456321	0.103633	1
ENSG00000187048.8	3366	rs4517299	-51279	0.457286	6.51023e-06	0.382923	0.0822052	1
ENSG00000186377.6	3360	rs12041262	69947	0.240099	5.88303e-23	0.658383	0.0571197	1
ENSG00000242267.2	3088	rs12127380	67257	0.363861	2.58277e-05	-0.351417	0.0811782	1
ENSG00000272491.1	3079	rs374042675	26061	0.43	7.67965e-06	-0.421241	0.0911866	1
ENSG00000132122.7	2722	rs12139099	-246281	0.34	3.66564e-05	0.297777	0.0701894	1
ENSG00000117859.14	1522	rs141734185	317913	0.133166	0.000219064	-0.33808	0.0894584	1
ENSG00000116157.5	2571	rs835344	-17024	0.274112	3.25966e-41	0.971004	0.053553	1
ENSG00000182183.10	2628	rs6588432	-17695	0.234536	1.07556e-06	0.425772	0.0840544	1
ENSG00000162378.8	2799	rs77315551	-10599	0.0547264	1.38109e-05	0.34748	0.0775522	1
ENSG00000121310.12	3002	rs35358406	-202225	0.0597015	6.32463e-05	0.314558	0.076625	1
ENSG00000116171.12	3002	rs10158910	139216	0.383085	5.6827e-08	0.26893	0.0472821	1
ENSG00000235563.1	2990	rs1047741	-27179	0.25	3.33985e-08	0.527557	0.091026	1
ENSG00000162383.7	3023	rs2306459	-53984	0.450495	2.62634e-08	0.306483	0.0524277	1
ENSG00000162383.7	3023	rs946590	-65177	0.223881	1.04253e-05	-0.304529	0.0669529	2
ENSG00000162384.9	3104	rs6673692	10850	0.5	8.21062e-12	0.327661	0.0445342	1
ENSG00000230138.1	3192	rs10888783	-9749	0.450521	1.79202e-11	-0.535798	0.0742243	1
ENSG00000116212.10	4028	rs112702649	611224	0.0736041	3.20864e-05	-0.536403	0.125459	1
ENSG00000212670.1	3743	rs11206285	13724	0.287879	5.75893e-08	0.485671	0.0854293	1
ENSG00000243725.2	3971	rs12090214	-3849	0.109137	4.95503e-07	0.613804	0.117271	1
ENSG00000162600.7	3677	rs1799705	4124	0.146766	6.25871e-16	-0.743251	0.0829065	1
ENSG00000184292.5	3693	rs675871	93709	0.0594059	3.34614e-05	-0.556105	0.130385	1
ENSG00000185839.2	3744	rs1187983	-655342	0.232673	6.57336e-06	-0.542142	0.116442	1
ENSG00000132849.14	2888	rs6684324	426909	0.393035	3.21207e-07	-0.311602	0.0584961	1
ENSG00000240563.1	2921	rs11207933	15588	0.215	7.55836e-19	-0.767372	0.0763288	1
ENSG00000240563.1	2921	rs376459644	18232	0.366337	1.19009e-07	0.364272	0.0657875	2
ENSG00000116641.11	3142	rs12027778	-180656	0.116915	2.865e-06	-0.32716	0.0675017	1
ENSG00000142856.12	3143	rs3009576	-86122	0.141026	2.34572e-33	1.25391	0.082294	1
ENSG00000162433.10	3309	rs11208596	-3525	0.40796	1.01293e-08	-0.358824	0.0594717	1
ENSG00000118473.17	3597	rs6696874	228499	0.1025	2.53496e-05	0.393332	0.0907648	1
ENSG00000152760.5	3399	rs7530545	10361	0.1925	5.05946e-13	-0.85555	0.109074	1
ENSG00000198160.10	3352	rs150870135	60919	0.126866	7.94136e-08	0.344216	0.0612572	1
ENSG00000162620.11	2742	rs1412824	-3646	0.3075	2.34901e-05	0.357695	0.0821876	1
ENSG00000254685.2	2742	rs71798754	17114	0.308458	2.43911e-11	0.381613	0.0532724	1
ENSG00000116783.10	2796	rs11210398	-220389	0.20297	2.03943e-09	0.522301	0.082322	1
ENSG00000178965.9	2602	rs11210392	-677298	0.0670103	6.12455e-05	0.579155	0.140799	1
ENSG00000116791.9	2648	rs28482086	27417	0.248756	1.01385e-37	0.864013	0.051251	1
ENSG00000116791.9	2648	rs12122137	-29225	0.143564	4.04566e-06	0.292951	0.0614277	2
ENSG00000162623.11	2648	rs6668736	35457	0.0820896	7.2966e-07	0.486739	0.0945066	1
ENSG00000137968.12	2791	rs4949673	-35791	0.0970149	1.32143e-08	0.782238	0.130787	1
ENSG00000117054.9	2898	rs17097681	186890	0.310945	1.10975e-05	-0.292269	0.0644798	1
ENSG00000142892.10	3048	rs72683907	-74113	0.131841	3.72785e-19	0.59529	0.0586058	1
ENSG00000077254.10	2894	rs149015746	-76761	0.443878	4.14589e-19	0.424117	0.0418232	1
ENSG00000137960.5	3136	rs201032032	-57869	0.133166	3.12927e-08	-0.400388	0.0689278	1
ENSG00000122420.5	3440	rs518341	126924	0.33	4.39735e-05	0.239742	0.0571221	1
ENSG00000162618.8	3802	rs12038026	4108	0.340102	4.50225e-06	0.163425	0.0344525	1
ENSG00000117151.8	3616	rs78701398	9176	0.0925	1.499e-19	0.732803	0.0711364	1
ENSG00000153898.8	3441	rs72084679	2927	0.3925	9.22563e-13	0.445322	0.0575343	1
ENSG00000162643.8	3456	rs12034421	63176	0.48995	1.35035e-10	-0.497635	0.0726157	1
ENSG00000142867.8	4151	rs58489234	57006	0.0798969	5.81154e-06	0.712334	0.152061	1
ENSG00000122417.11	3538	rs7415758	33930	0.381188	5.81318e-13	-0.354515	0.0453353	1
ENSG00000137975.7	3531	rs2151709	4727	0.40201	1.13854e-08	-0.369767	0.0615205	1
ENSG00000267272.1	2945	rs111302482	118360	0.216146	1.74076e-05	0.275685	0.0622911	1
ENSG00000267272.1	2945	rs12023785	126203	0.271574	2.14828e-05	-0.256612	0.0586577	2
ENSG00000143013.8	2760	rs10127691	-45295	0.230769	7.56123e-07	0.376483	0.0732092	1
ENSG00000137944.12	2734	rs1409152	-35635	0.443069	5.00448e-31	-0.823069	0.0570775	1
ENSG00000137944.12	2734	rs6428494	18158	0.440299	5.64927e-05	0.229192	0.0554336	2
ENSG00000213516.5	2733	rs1409150	14532	0.4425	2.21226e-06	0.346455	0.0706322	1
ENSG00000117226.7	2719	rs72726528	-32597	0.170854	3.87066e-39	-1.29544	0.0746471	1
ENSG00000234518.1	2636	rs11590027	-518064	0.441327	1.84912e-05	-0.394952	0.089551	1
ENSG00000225492.2	2504	rs11361992	-27312	0.247525	4.97549e-18	-0.714847	0.0733493	1
ENSG00000197147.8	2474	rs9428043	14737	0.245	5.18263e-12	0.522033	0.0701772	1
ENSG00000162669.11	3019	rs281934	-56061	0.469543	8.90373e-06	0.41492	0.0904813	1
ENSG00000162669.11	3019	rs10801850	-124129	0.12	3.40766e-05	0.588566	0.138118	2
ENSG00000273487.1	1964	rs1192413	-581897	0.108586	5.64525e-05	0.614065	0.148539	1
ENSG00000154511.7	1681	rs1610320	-156384	0.222772	9.13436e-05	-0.261255	0.0651391	1
ENSG00000117500.8	2099	rs2295423	-47743	0.391089	6.07061e-06	-0.210208	0.04497	1
ENSG00000117505.8	2253	rs4847401	-183570	0.38	9.90385e-13	0.356763	0.046166	1
ENSG00000230439.2	2750	rs11164974	-26728	0.247525	7.46296e-08	-0.556054	0.0987316	1
ENSG00000235565.1	3500	rs10782984	-2136	0.323834	2.37088e-08	-0.493095	0.0840546	1
ENSG00000235565.1	3500	rs137981377	125643	0.125	1.14747e-05	0.508527	0.112366	2
ENSG00000224081.3	3303	rs137981377	-70454	0.125	1.75289e-07	0.596262	0.10931	1
ENSG00000143036.12	3303	rs137981377	-70515	0.125	2.39789e-08	0.554091	0.0945176	1
ENSG00000188641.8	2840	rs12030316	-544977	0.257426	8.2691e-06	-0.222102	0.0482601	1
ENSG00000162627.12	3000	rs35495145	-11872	0.10396	4.26582e-12	0.476185	0.0637203	1
ENSG00000099260.6	3004	rs1338572	15348	0.487113	3.66372e-05	-0.186137	0.0438733	1
ENSG00000162694.9	2966	rs3737580	-1339	0.1525	1.66802e-06	-0.353938	0.0712398	1
ENSG00000118733.12	3982	rs716222	-202314	0.417085	1.0906e-14	-0.446077	0.0525219	1
ENSG00000226822.1	2488	rs11185250	2313	0.35396	3.12061e-05	-0.418795	0.0977947	1
ENSG00000085491.11	2526	rs663045	512	0.467662	1.71311e-05	0.181008	0.0408706	1
ENSG00000260879.1	2526	rs7547049	-458619	0.215385	6.61527e-05	0.438003	0.106994	1
ENSG00000116266.6	2259	rs12066018	14543	0.3625	2.94842e-07	-0.221688	0.0414751	1
ENSG00000197780.5	1895	rs75965052	31762	0.360406	2.80601e-09	0.356722	0.0567723	1
ENSG00000143126.7	1702	rs593651	16469	0.442786	3.51059e-06	-0.279456	0.058214	1
ENSG00000134222.12	1790	rs12023150	-217	0.462121	3.97033e-07	-0.441836	0.0836551	1
ENSG00000143028.7	2134	rs10494041	22810	0.2875	5.13817e-06	-0.387432	0.0822042	1
ENSG00000181754.6	2174	rs1009437	-5027	0.294554	2.13743e-24	0.884071	0.0734312	1
ENSG00000168765.11	2182	rs1010167	24	0.361386	7.4378e-21	0.749267	0.0694891	1
ENSG00000168765.11	2182	rs11429394	-144995	0.0527638	2.86467e-05	-0.630013	0.14637	2
ENSG00000213366.8	2179	rs15864	82212	0.241206	3.77905e-06	0.267953	0.0560142	1
ENSG00000134184.8	2197	rs1065411	2702	0.0891089	9.48747e-25	1.18637	0.0972046	1
ENSG00000134184.8	2197	rs943643	26633	0.178756	4.29459e-11	0.566591	0.0801322	2
ENSG00000134184.8	2197	rs3738765	-77415	0.194301	4.99111e-06	0.320745	0.067916	3
ENSG00000134201.6	2222	rs6669533	-3118	0.346535	2.04548e-41	1.04851	0.057585	1
ENSG00000134202.6	2217	rs1758104	-29706	0.138462	1.6128e-11	0.674902	0.0931254	1
ENSG00000134202.6	2217	rs61320658	7131	0.0880829	2.31655e-10	-0.691277	0.102235	2
ENSG00000134202.6	2217	rs1109138	-6435	0.169154	1.52364e-10	-0.572485	0.0837071	3
ENSG00000134202.6	2217	rs618191	-65262	0.281407	9.69544e-06	0.359341	0.0786755	4
ENSG00000168679.13	3254	rs4084434	-7494	0.228426	8.51635e-07	0.335474	0.0655657	1
ENSG00000143125.5	3391	rs111648916	-46932	0.220297	3.33887e-06	0.444205	0.0923134	1
ENSG00000156171.10	4140	rs11102212	-40807	0.41791	2.75716e-30	0.658304	0.0465728	1
ENSG00000064886.9	4209	rs657801	-7004	0.338308	1.79796e-06	-0.345982	0.0698737	1
ENSG00000116473.10	3970	rs142267659	178188	0.116337	1.77866e-09	-0.443369	0.0695944	1
ENSG00000231437.3	3551	rs2366125	6669	0.425743	2.29719e-11	-0.42243	0.058882	1
ENSG00000116489.8	2849	rs200529159	65856	0.292929	1.21849e-06	-0.174601	0.0346572	1
ENSG00000007341.14	2848	rs12728001	-86691	0.358209	1.66971e-23	-0.859619	0.0733369	1
ENSG00000155380.7	2510	rs10857980	-66921	0.295337	3.07039e-06	0.277226	0.0573849	1
ENSG00000116793.11	1842	rs77417682	23968	0.192893	3.34979e-09	0.492907	0.0788746	1
ENSG00000173218.10	2780	rs72701617	-41982	0.219697	6.5351e-18	-0.511483	0.0527182	1
ENSG00000118729.10	2831	rs35739006	8895	0.285	6.96324e-07	-0.299838	0.0581025	1
ENSG00000163393.8	3095	rs2051060	32860	0.450495	3.77372e-19	-0.619056	0.0609572	1
ENSG00000224950.1	3182	rs138927333	-327712	0.0854271	8.58496e-06	-0.597247	0.130023	1
ENSG00000116830.7	3217	rs2274253	231	0.10199	3.26355e-19	0.990577	0.09732	1
ENSG00000198162.8	3222	rs12565507	-21790	0.428571	4.10596e-12	0.260709	0.0348552	1
ENSG00000196505.6	4138	rs10802015	310406	0.405	2.23727e-05	0.259097	0.0593705	1
ENSG00000116874.7	3568	rs2645303	-127872	0.408416	1.70081e-21	0.749975	0.0681586	1
ENSG00000231365.1	3567	rs375591912	18045	0.0666667	1.15872e-10	-0.959603	0.139456	1
ENSG00000143067.4	2362	rs3838425	77201	0.407035	3.28963e-06	0.268723	0.0558061	1
ENSG00000134250.13	1598	rs2275609	-598365	0.301508	4.22236e-05	-0.1995	0.0474188	1
ENSG00000273131.1	1457	rs4649801	-10031	0.0841584	6.68683e-06	0.525494	0.112941	1
ENSG00000273131.1	1457	rs879989558	-97692	0.0825	9.43199e-05	0.427273	0.106738	2
ENSG00000236933.1	1220	rs11249431	447913	0.136816	7.76226e-19	1.06816	0.106376	1
ENSG00000171943.7	674	rs2320010	151474	0.124365	5.32259e-12	0.903344	0.121514	1
ENSG00000231360.2	17	rs781921855	674358	0.10199	3.64285e-23	1.45069	0.125053	1
ENSG00000235398.4	17	rs781921855	672340	0.10199	2.61038e-08	0.929538	0.159024	1
ENSG00000236943.2	59	rs781921855	492126	0.10199	0.000475662	-0.506211	0.142	1
ENSG00000225241.3	64	rs1698683	323313	0.0569307	4.43087e-06	0.80571	0.169654	1
ENSG00000225241.3	64	rs781921855	420733	0.10199	0.00105738	0.285621	0.0856619	2
ENSG00000225241.3	64	rs11341221	280599	0.0866337	0.0011498	0.430482	0.130082	3
ENSG00000254539.1	137	rs11341221	38095	0.0866337	1.578e-05	0.574325	0.129078	1
ENSG00000254539.1	137	rs2762750	203766	0.195	0.00116159	0.29802	0.0901478	2
ENSG00000272755.1	137	rs2762750	21238	0.195	0.000113313	-0.381461	0.0964599	1
ENSG00000213240.7	137	rs140566429	48714	0.135204	9.52351e-22	1.05633	0.0952184	1
ENSG00000152022.7	137	rs10910821	39978	0.185644	7.00778e-05	-0.332013	0.0813961	1
ENSG00000186364.7	140	rs72127681	14863	0.118687	0.000277613	0.488785	0.131582	1
ENSG00000186141.4	140	rs375854543	-693198	0.0618812	0.00105846	-0.487092	0.146131	1
ENSG00000271721.1	100	rs11381829	576082	0.071066	3.72411e-05	-0.668778	0.157759	1
ENSG00000271721.1	100	rs11239978	132547	0.1675	0.000268652	-0.449265	0.120635	2
ENSG00000131781.8	67	rs11239931	-145745	0.183168	3.3252e-07	-0.513206	0.0964764	1
ENSG00000162836.7	54	rs583583	-59504	0.300995	4.7207e-29	-0.857585	0.0626205	1
ENSG00000014914.15	495	rs61584789	88374	0.263682	1.61488e-06	0.191841	0.0385573	1
ENSG00000143401.10	735	rs188009660	976694	0.056701	0.000181921	-0.401664	0.104894	1
ENSG00000203804.3	1037	1:150748134:C:CTTATTTTATT	214165	0.108247	0.000231257	-0.539121	0.143211	1
ENSG00000143457.6	1227	rs10888392	75970	0.346154	1.58963e-06	-0.370335	0.0743795	1
ENSG00000143452.11	1259	rs199621380	7250	0.328283	0.000126284	0.395306	0.100685	1
ENSG00000163131.6	1335	rs6695123	-174950	0.320707	1.54913e-10	0.177271	0.0259633	1
ENSG00000143387.8	1431	rs112003264	78644	0.248718	8.49476e-16	-0.407252	0.0456821	1
ENSG00000143437.16	1510	rs11204735	-7577	0.445274	7.332e-16	-0.4312	0.0482069	1
ENSG00000143437.16	1510	rs12044969	115996	0.217949	1.03166e-11	0.439376	0.0600214	2
ENSG00000143418.15	1643	rs71090104	-83792	0.402985	1.12457e-06	0.194785	0.0385285	1
ENSG00000143409.11	1665	rs36116004	-99585	0.357143	2.48919e-08	-0.409291	0.0699067	1
ENSG00000143398.15	1756	rs2999560	804949	0.334158	0.000116532	-0.250181	0.063381	1
ENSG00000159352.11	1903	rs4971014	-41677	0.286082	7.55528e-05	-0.185616	0.0457216	1
ENSG00000143442.17	2319	rs56317453	-50163	0.38	1.06634e-06	-0.159508	0.0314778	1
ENSG00000143376.8	2618	rs6687866	68436	0.186869	4.66762e-21	0.824123	0.0759854	1
ENSG00000143436.6	2765	rs11204856	-170966	0.366162	8.1762e-06	-0.302946	0.0657883	1
ENSG00000182134.11	2780	rs2495396	-18964	0.321782	2.91352e-07	-0.294483	0.0550682	1
ENSG00000159445.8	2855	rs7542137	-13392	0.445	2.47681e-10	-0.477551	0.0708406	1
ENSG00000237975.2	3363	rs1552991	25277	0.381188	3.38459e-22	-1.08937	0.0967003	1
ENSG00000237975.2	3363	rs10788825	21108	0.3325	1.03981e-05	0.431035	0.094753	2
ENSG00000197915.5	3429	rs11204972	62487	0.261194	3.63294e-16	0.831079	0.0917938	1
ENSG00000143631.10	3554	rs12032307	-88067	0.383085	3.69144e-26	-0.821775	0.0648798	1
ENSG00000160678.7	3386	rs11548104	-13094	0.316832	3.01124e-14	0.731658	0.0879056	1
ENSG00000143614.7	3143	rs11319966	-96969	0.359694	8.88734e-06	0.321236	0.0700587	1
ENSG00000143603.14	1967	rs35629379	6504	0.137306	2.62102e-05	0.414104	0.0957389	1
ENSG00000163462.13	1870	rs6700814	-362196	0.0895522	9.00179e-05	0.510129	0.127071	1
ENSG00000160766.10	1920	rs2974929	54	0.130102	2.90635e-15	0.960977	0.110298	1
ENSG00000132676.11	1655	rs377383967	-502362	0.155612	1.51619e-07	0.437007	0.0796709	1
ENSG00000132718.7	1676	rs2048431	-210670	0.229592	6.7696e-05	0.202413	0.0495163	1
ENSG00000143622.6	1686	rs2297649	54049	0.238693	5.31377e-07	0.372783	0.0714277	1
ENSG00000198952.7	2120	rs12128955	-8799	0.486911	1.51723e-05	-0.242486	0.0543927	1
ENSG00000198715.7	2134	rs144991356	-19545	0.278646	1.48437e-09	-0.223133	0.034836	1
ENSG00000163468.10	2113	rs12126696	-96316	0.272277	8.86099e-16	-0.402692	0.0451767	1
ENSG00000163468.10	2113	rs140662359	493396	0.0721393	2.48758e-05	0.318281	0.073355	2
ENSG00000183856.6	2492	rs1052067	-336275	0.178218	4.92522e-05	-0.287587	0.0689902	1
ENSG00000143320.4	2779	rs67794440	2683	0.296392	8.58963e-07	-0.25088	0.0490504	1
ENSG00000160856.16	3605	rs34123636	-14594	0.446429	1.03757e-05	0.206673	0.0454359	1
ENSG00000163565.14	3426	rs3754464	9178	0.22449	8.43927e-19	0.61209	0.0610374	1
ENSG00000163568.9	3401	rs12122315	-94329	0.212821	2.37399e-09	-0.448587	0.0710294	1
ENSG00000179639.6	3488	rs12406565	263318	0.49505	5.61464e-06	-0.333981	0.0711731	1
ENSG00000272668.1	3211	rs4656856	22648	0.258706	5.18557e-16	0.622416	0.0691905	1
ENSG00000162734.8	3053	rs11265403	238966	0.169271	4.18415e-05	0.280901	0.0667308	1
ENSG00000162735.14	3006	rs116865166	30458	0.0829146	3.39814e-12	0.477972	0.0636195	1
ENSG00000162736.11	3002	rs6427515	11920	0.109453	1.37806e-10	-0.614888	0.0897382	1
ENSG00000162736.11	3002	rs114940609	-146365	0.0915842	7.02983e-06	0.44945	0.0968404	2
ENSG00000066294.10	2739	rs6427523	-50467	0.0668317	1.63502e-05	0.201029	0.0452761	1
ENSG00000122223.8	2871	rs10908807	4022	0.363184	2.03657e-13	0.411743	0.0514699	1
ENSG00000158769.13	3017	rs12030262	9326	0.305128	1.19549e-07	0.310541	0.0561086	1
ENSG00000215845.6	3006	rs34346987	-41021	0.326425	4.32415e-07	0.37499	0.0712456	1
ENSG00000158773.10	3014	rs12140700	9485	0.0880829	6.37803e-07	0.44143	0.0852257	1
ENSG00000158869.6	3242	rs71579698	6087	0.388614	1.2394e-19	-0.395475	0.038279	1
ENSG00000235477.2	3359	rs75807408	64301	0.220297	3.88446e-05	-0.408413	0.0965966	1
ENSG00000143226.9	3413	rs905592	216702	0.41206	2.91644e-07	0.241076	0.0450829	1
ENSG00000173110.6	3411	rs549695898	173686	0.143216	5.65215e-12	0.764196	0.102943	1
ENSG00000244682.3	3342	rs185696163	58040	0.1475	2.08609e-08	0.521779	0.0885573	1
ENSG00000244682.3	3342	rs3835613	93620	0.253927	4.2877e-08	-0.373072	0.0649182	2
ENSG00000225217.1	3327	rs185696163	34839	0.1475	1.89736e-09	0.570611	0.0897095	1
ENSG00000225217.1	3327	rs67020125	25016	0.176768	7.14533e-07	-0.362877	0.070378	2
ENSG00000118217.5	3357	rs56085642	156290	0.318408	1.10975e-18	0.412248	0.0412881	1
ENSG00000229808.1	3193	rs6683830	-111	0.363184	4.14456e-05	0.392112	0.0930974	1
ENSG00000239887.3	3364	rs7544809	-32604	0.4875	1.76218e-07	0.325922	0.0597458	1
ENSG00000239887.3	3364	rs1572499	-263973	0.34901	3.02008e-07	0.342641	0.0641488	2
ENSG00000117152.9	3578	rs2841973	-79556	0.258883	7.21984e-06	0.363293	0.0783975	1
ENSG00000143149.8	3690	rs10918242	-11500	0.45	6.26435e-21	0.463555	0.0429225	1
ENSG00000143157.7	3336	rs6690966	-987752	0.466146	2.2923e-06	0.20087	0.0410184	1
ENSG00000225171.2	3325	rs480820	-79443	0.304124	4.10673e-05	0.404351	0.0959511	1
ENSG00000143195.8	3304	rs7552562	-68640	0.411458	2.10968e-05	-0.398908	0.0911087	1
ENSG00000143167.7	3143	rs67780847	-2721	0.149254	2.6049e-13	-0.58213	0.0731536	1
ENSG00000197965.7	2821	rs145784361	-150452	0.220297	4.00757e-05	0.205719	0.0487458	1
ENSG00000143147.10	2920	rs71572488	-1920	0.374372	2.40601e-08	-0.30064	0.0512895	1
ENSG00000143178.8	3218	rs78196264	-11741	0.0970149	2.70411e-05	0.520985	0.120663	1
ENSG00000143156.9	3804	rs10919119	-99573	0.0816327	9.41945e-10	-0.672464	0.103554	1
ENSG00000143156.9	3804	rs76602834	-872952	0.2225	3.2757e-05	-0.329135	0.0770608	2
ENSG00000198734.6	3768	rs9287093	-26688	0.0954774	5.32444e-06	0.380565	0.0808887	1
ENSG00000116132.7	3605	rs10919469	125602	0.460733	2.94318e-06	0.184856	0.0381887	1
ENSG00000271811.1	3600	rs473133	-443	0.427861	2.13956e-07	0.442761	0.0817973	1
ENSG00000007933.8	3838	rs7881379	67014	0.417085	7.55205e-07	0.338576	0.0658345	1
ENSG00000094963.9	3799	rs145126383	-23749	0.234536	4.49987e-06	-0.376046	0.079274	1
ENSG00000117533.10	3675	rs111615016	-28958	0.38601	4.10664e-06	-0.267479	0.0561386	1
ENSG00000117592.8	2549	rs4916362	-4772	0.33	3.80732e-06	0.218676	0.0457295	1
ENSG00000183831.6	2519	rs16847237	915415	0.331683	8.02575e-06	0.454329	0.0985699	1
ENSG00000234741.3	2507	rs79491808	-275155	0.346535	2.42541e-14	0.341058	0.0407987	1
ENSG00000117601.9	2463	rs36043682	842217	0.30303	1.07569e-05	0.445731	0.098176	1
ENSG00000152061.17	2529	rs10798303	-112375	0.2675	1.52518e-10	-0.347762	0.0509121	1
ENSG00000235750.5	2672	rs1008459	-10952	0.368812	4.63643e-06	-0.213612	0.0450969	1
ENSG00000120341.14	2931	rs10913487	14801	0.225389	6.5224e-06	-0.408014	0.0875999	1
ENSG00000242193.5	2944	rs12073281	-31860	0.335821	3.18271e-09	-0.606464	0.0968597	1
ENSG00000242193.5	2944	rs12409266	-36087	0.3975	3.65745e-05	0.409943	0.0965996	2
ENSG00000116191.13	3625	rs2773083	-96070	0.31592	2.78599e-06	0.237822	0.0490048	1
ENSG00000116199.7	3505	rs56682789	64548	0.091623	6.35614e-05	-0.273263	0.0665863	1
ENSG00000186283.9	3480	rs1128952	14613	0.247475	1.93651e-05	-0.306938	0.0697464	1
ENSG00000186283.9	3480	rs1281425	752391	0.0653266	2.296e-05	-0.516708	0.11853	2
ENSG00000186283.9	3480	rs149541470	5288	0.453608	6.12671e-05	0.256695	0.0623869	3
ENSG00000116260.12	3456	rs10913933	92	0.0965347	6.15888e-12	-0.548917	0.0740944	1
ENSG00000135835.6	2644	rs7536392	-4881	0.0792079	6.88521e-05	0.507172	0.124201	1
ENSG00000153029.10	2693	rs2331994	20641	0.29	5.5656e-14	-0.298697	0.0363184	1
ENSG00000153029.10	2693	rs77734549	-64434	0.15736	1.04659e-05	0.196308	0.0431683	2
ENSG00000135828.7	3407	rs10797786	-39977	0.458549	2.00999e-05	-0.292852	0.0667069	1
ENSG00000058085.10	3821	rs1058177	-46202	0.387435	1.85541e-09	0.56677	0.0890772	1
ENSG00000116698.16	3652	rs10797882	-46873	0.07	3.47669e-05	0.471007	0.110679	1
ENSG00000162704.11	3508	rs2767304	-1493	0.21393	1.41483e-05	0.282852	0.0631981	1
ENSG00000162704.11	3508	rs2767314	-31664	0.185644	2.27861e-05	0.282016	0.064677	2
ENSG00000231084.2	2239	rs78807629	-2821	0.0825	1.38847e-06	-0.753156	0.150359	1
ENSG00000116711.8	3500	rs12405420	109435	0.365	1.44131e-06	-0.260207	0.0520335	1
ENSG00000150681.5	3071	rs67747503	-9094	0.305	4.94566e-09	0.404729	0.0655559	1
ENSG00000272579.1	2757	rs12141702	-261223	0.34359	5.05725e-05	0.252651	0.0607063	1
ENSG00000162687.12	2503	rs9659527	-159828	0.329146	1.92491e-07	0.353959	0.0651241	1
ENSG00000000971.11	2505	rs7527415	-272229	0.363184	6.79546e-11	0.46462	0.0665798	1
ENSG00000244414.2	2383	rs16840607	34143	0.209845	5.16291e-08	-0.506776	0.0887936	1
ENSG00000151414.10	2878	rs1233829	-84719	0.441327	2.08081e-05	0.166421	0.0379807	1
ENSG00000116833.9	3383	rs4915170	-717399	0.378866	1.52626e-05	-0.250253	0.056153	1
ENSG00000118197.9	3056	rs11581339	16136	0.236318	5.1168e-22	-0.686763	0.0613704	1
ENSG00000233217.1	2981	rs200263792	-3114	0.223077	2.9759e-09	-0.564862	0.0900599	1
ENSG00000116857.12	3131	rs10920129	-30799	0.133838	1.09575e-07	-0.398244	0.0716808	1
ENSG00000116857.12	3131	rs10920128	-31325	0.457711	2.02678e-08	0.293317	0.0497182	2
ENSG00000116857.12	3131	rs371541870	-59656	0.127551	1.49528e-05	-0.317321	0.0710971	3
ENSG00000174307.5	3152	rs111811494	-29670	0.198492	3.72716e-06	0.225464	0.0471011	1
ENSG00000176393.6	2925	rs4950811	10211	0.318408	1.17309e-14	0.432749	0.0509957	1
ENSG00000176393.6	2925	rs34505332	13131	0.492386	4.32759e-06	-0.222074	0.0467174	2
ENSG00000133067.13	2858	rs56202317	549435	0.207071	2.97907e-05	0.451382	0.105123	1
ENSG00000117139.12	2677	rs10800865	6971	0.233503	2.19608e-06	0.296604	0.0604487	1
ENSG00000133048.8	2527	rs10399931	203	0.337629	4.57525e-09	-0.488388	0.0789133	1
ENSG00000058673.11	3072	rs66885064	24309	0.270202	4.93351e-11	0.353626	0.0502561	1
ENSG00000257315.1	3069	rs6658514	27735	0.268844	8.37993e-07	0.304589	0.0594883	1
ENSG00000143850.8	3164	rs16853237	-84533	0.383838	3.3704e-12	0.38561	0.0513161	1
ENSG00000158615.8	3219	rs3795578	-267935	0.361386	4.31882e-05	-0.175758	0.0418318	1
ENSG00000198625.8	3259	rs56084242	1471	0.311558	9.32538e-07	0.190687	0.0374134	1
ENSG00000133059.12	3016	rs61823972	20598	0.116337	4.4613e-05	0.299961	0.0715317	1
ENSG00000117280.8	2215	rs1775151	1096	0.440594	9.93005e-20	-0.49957	0.0481918	1
ENSG00000162877.8	2060	rs536505979	56441	0.5	3.29671e-08	0.482036	0.0831342	1
ENSG00000143466.9	1618	rs2297549	-17	0.141089	6.68162e-05	-0.345694	0.0844979	1
ENSG00000143486.11	1520	rs4844541	-21122	0.420792	2.73025e-09	0.322652	0.051307	1
ENSG00000123838.6	1932	rs2808467	-3806	0.2175	3.50711e-26	0.912735	0.0720162	1
ENSG00000117595.6	3706	rs926348	-14182	0.487624	4.0773e-14	0.548858	0.0663491	1
ENSG00000203705.6	2658	rs12406499	39205	0.159204	2.45591e-06	-0.38554	0.0789793	1
ENSG00000198468.3	2678	rs2279692	-896	0.477273	4.56289e-05	-0.736989	0.175958	1
ENSG00000162769.8	2678	rs1284860	-2812	0.44898	7.07515e-15	0.599845	0.0700331	1
ENSG00000143499.9	2869	rs12031337	-7964	0.0668317	4.48764e-07	-0.737032	0.140243	1
ENSG00000152104.7	2724	rs12735074	-277231	0.4775	4.46104e-05	-0.15729	0.0375088	1
ENSG00000082482.9	2874	rs1415181	-147967	0.220297	3.05807e-17	0.565677	0.0598304	1
ENSG00000143353.7	3739	rs7543820	-39405	0.238806	2.37482e-06	0.285193	0.0583324	1
ENSG00000228536.1	4066	rs12034581	109620	0.25	3.6524e-06	-0.438923	0.0916055	1
ENSG00000136628.13	3870	rs113153572	29869	0.17	1.21511e-05	-0.328552	0.0728308	1
ENSG00000118873.11	3745	rs10863533	-92165	0.424623	4.32392e-06	-0.255436	0.0537446	1
ENSG00000162817.6	4046	rs11118593	14977	0.481675	3.44775e-13	-0.264473	0.0334368	1
ENSG00000117791.11	3899	rs12021979	21374	0.0995025	9.33652e-13	0.535789	0.0692409	1
ENSG00000186205.8	3857	rs373381441	-16689	0.0945274	1.66919e-05	0.228449	0.0515096	1
ENSG00000272823.1	3804	rs1389750	37618	0.36802	2.41419e-09	-0.576028	0.0912551	1
ENSG00000238078.1	3804	rs68104722	27468	0.40201	4.46811e-10	0.635023	0.0957582	1
ENSG00000257551.1	3804	rs1389750	33637	0.36802	2.72177e-10	-0.67131	0.0998418	1
ENSG00000143507.13	3539	rs4644504	70311	0.215347	9.75809e-08	0.481233	0.0862933	1
ENSG00000238042.1	3252	rs138784614	8445	0.375	7.1113e-06	0.428671	0.0924352	1
ENSG00000143512.8	3409	rs35917524	-21641	0.223077	4.12671e-09	-0.426705	0.0687014	1
ENSG00000143512.8	3409	rs3811466	-4313	0.30198	1.12899e-06	-0.312146	0.0617387	2
ENSG00000143498.13	3307	rs17163249	-14991	0.282178	1.48068e-05	-0.40613	0.0909809	1
ENSG00000272750.1	3246	rs28709375	-11855	0.398515	1.31981e-09	0.529983	0.0824546	1
ENSG00000162819.7	3217	rs73126839	56310	0.109453	7.50036e-29	1.02312	0.0751003	1
ENSG00000186063.8	3217	rs547370366;rs528891739;rs568101818	-23630	0.121891	1.69544e-09	-0.362976	0.0568936	1
ENSG00000228106.1	3282	rs4328079	44216	0.319797	2.37612e-06	0.349923	0.071574	1
ENSG00000162909.13	3449	rs78721184	1681	0.169154	7.45978e-33	-0.900051	0.0596914	1
ENSG00000162909.13	3449	rs78272178	22970	0.10804	1.0047e-07	-0.405007	0.0726832	2
ENSG00000143514.12	3342	rs1153938	-54681	0.295	1.2168e-06	0.389626	0.0773338	1
ENSG00000272645.1	3309	rs56192840	705282	0.163317	1.62346e-05	-0.278592	0.0627209	1
ENSG00000143753.8	3549	rs140472214	59656	0.329146	1.23702e-19	0.554556	0.0536311	1
ENSG00000143753.8	3549	rs10157771	-44700	0.0816832	3.27963e-05	-0.378286	0.0885747	2
ENSG00000232628.1	3553	rs10916533	17612	0.393939	3.04864e-13	0.712419	0.0898303	1
ENSG00000196187.7	3313	rs7515156	-16264	0.410891	3.47223e-05	0.210361	0.0494275	1
ENSG00000243709.1	3353	rs117702800	880481	0.0845771	1.49176e-05	0.736043	0.164954	1
ENSG00000143811.12	3341	rs10915901	6490	0.1375	4.7876e-07	-0.334322	0.0637681	1
ENSG00000143811.12	3341	rs75591734	-61616	0.0572139	1.67013e-06	0.44825	0.0902075	2
ENSG00000163041.5	3475	rs4271181	16451	0.292079	2.96256e-10	0.322187	0.0480301	1
ENSG00000225518.2	3495	rs11579988	21245	0.0897436	7.75211e-06	0.772821	0.167374	1
ENSG00000143799.8	3847	rs2695242	-1742	0.435323	4.79859e-16	-0.352722	0.0391294	1
ENSG00000143799.8	3847	rs5781450	524058	0.470149	1.87701e-05	0.186821	0.0423868	2
ENSG00000203685.5	4060	rs10916012	46177	0.237245	1.32859e-14	-0.748723	0.0884473	1
ENSG00000203685.5	4060	rs10799361	43845	0.466495	1.72687e-09	-0.484133	0.075899	2
ENSG00000143801.12	4243	rs2953638	462707	0.197917	3.19928e-05	-0.382403	0.0894254	1
ENSG00000143774.12	3568	rs12039801	41949	0.0870647	2.80996e-09	-0.426373	0.0678601	1
ENSG00000168159.9	2819	rs4233233	-244	0.431122	1.97483e-06	-0.197392	0.0400346	1
ENSG00000183929.6	2744	rs11587839	-113906	0.321244	6.61112e-06	-0.453292	0.0973869	1
ENSG00000154429.6	2410	rs237769	-50710	0.473822	8.71975e-13	-0.291374	0.0375972	1
ENSG00000143641.8	3184	rs7022	224128	0.482051	1.65869e-06	0.240768	0.048449	1
ENSG00000135744.7	3261	rs3818846	80465	0.0594059	3.696e-05	0.553144	0.130446	1
ENSG00000119280.12	3332	rs1202532	-47217	0.325	1.41039e-07	0.250608	0.045563	1
ENSG00000173409.9	3466	rs10779810	39891	0.169192	5.78039e-06	-0.423044	0.0902827	1
ENSG00000182118.5	3539	rs57501308	58763	0.131188	1.9438e-07	0.380928	0.0701125	1
ENSG00000116906.7	3639	rs480357	3854	0.414948	1.80937e-05	0.298117	0.0675142	1
ENSG00000162946.16	3576	rs55877530	204653	0.356784	2.97152e-05	-0.276792	0.064453	1
ENSG00000116991.6	3631	rs61823991	-271159	0.173267	1.13987e-08	-0.591501	0.0984155	1
ENSG00000212916.3	3879	rs1495986	-2904	0.381188	4.03512e-08	-0.465335	0.0808235	1
ENSG00000135778.7	3997	rs9424503	-21962	0.205128	1.22517e-18	0.873831	0.0876552	1
ENSG00000135750.10	3918	rs701234	54232	0.218905	1.19773e-11	0.469419	0.064359	1
ENSG00000135750.10	3918	rs780256	-6647	0.405941	2.11663e-05	-0.236438	0.0540016	2
ENSG00000231663.1	3630	rs4027040	21808	0.383085	2.80443e-06	0.420134	0.086598	1
ENSG00000168275.10	3630	rs10429823	3243	0.378788	7.76085e-10	0.501288	0.0767904	1
ENSG00000059588.5	3443	rs500513	-4310	0.23	6.04714e-07	-0.276919	0.0533451	1
ENSG00000238005.2	2878	rs12731560	-343992	0.228643	2.08101e-06	0.558317	0.113507	1
ENSG00000116957.8	2874	rs564864054	71975	0.340102	3.39032e-07	0.414327	0.0779488	1
ENSG00000162885.8	2906	rs291369	24132	0.2875	1.21524e-12	0.560485	0.0728265	1
ENSG00000162885.8	2906	rs16832331	35239	0.477723	3.52615e-10	-0.415306	0.0621881	2
ENSG00000168243.6	3253	rs60349172	-31981	0.477157	1.75678e-10	0.53087	0.078016	1
ENSG00000116962.10	3901	rs2475830	454394	0.25495	3.79116e-05	0.212234	0.050125	1
ENSG00000086619.9	4027	rs2463201	-39822	0.108911	1.71978e-05	-0.459713	0.103822	1
ENSG00000116977.14	4289	rs5781904	90722	0.494949	1.89053e-08	-0.283455	0.0479632	1
ENSG00000119285.6	4450	rs6680469	6019	0.165816	3.39179e-07	-0.350322	0.0659084	1
ENSG00000116984.8	4645	rs71676439	56946	0.489796	3.24384e-09	0.289643	0.0463024	1
ENSG00000215808.2	4133	rs4659875	3645	0.433673	6.90722e-13	-0.55728	0.0715004	1
ENSG00000215808.2	4133	rs2153613	-1220	0.0594059	9.57995e-08	0.749877	0.134337	2
ENSG00000233355.2	3633	rs199731416	-40423	0.0739796	2.38474e-07	-0.675946	0.125407	1
ENSG00000117009.7	3680	rs116221048	-7163	0.0915842	2.12238e-06	-0.48661	0.0990175	1
ENSG00000054282.11	2952	rs115151779	-44505	0.3625	1.09194e-08	0.414349	0.0688435	1
ENSG00000272195.1	3310	rs72635951	919	0.273196	2.1684e-13	-0.711336	0.0890397	1
ENSG00000203666.8	3360	rs7533985	33677	0.405128	1.45038e-22	0.818931	0.0718524	1
ENSG00000203666.8	3360	rs34861340	897279	0.0859375	3.55782e-05	0.512266	0.120516	2
ENSG00000162849.11	3768	rs10924159	134505	0.450495	3.18771e-06	0.436662	0.0905474	1
ENSG00000143653.9	4473	rs12049149	62085	0.3875	2.05164e-06	-0.30009	0.0609694	1
ENSG00000260855.1	4384	rs3795465	4253	0.383085	4.3044e-05	0.34969	0.0832126	1
ENSG00000188295.10	3930	rs5782417	40408	0.149485	3.16781e-11	0.926533	0.130196	1
ENSG00000215795.2	3772	rs34660548	7325	0.1025	8.06237e-09	0.883725	0.145388	1
ENSG00000259865.1	3789	rs61840000	10501	0.258706	1.16685e-13	0.427712	0.0528399	1
ENSG00000227671.3	3787	rs12145632	20347	0.0979899	1.466e-07	-0.293465	0.0534333	1
ENSG00000162714.8	3465	rs1630238	-86667	0.484615	5.86959e-06	-0.261935	0.0559424	1
ENSG00000227135.1	3307	rs10925061	-35061	0.39604	6.10519e-22	1.01976	0.091266	1
ENSG00000227135.1	3307	rs2892202	-6929	0.190355	6.01473e-06	0.480953	0.102823	2
ENSG00000162722.8	3039	rs72761017	-9804	0.228426	4.42351e-19	-0.453375	0.0447537	1
ENSG00000238243.2	3016	rs4925742	-39051	0.226804	8.67635e-14	-0.589036	0.0722814	1
ENSG00000238243.2	3016	rs6695104	2035	0.425	3.12912e-05	0.264515	0.0617672	2
ENSG00000035115.17	2951	rs75141812	23605	0.164948	1.55071e-06	0.311976	0.0625892	1
ENSG00000172554.7	4425	rs10188332	129197	0.265152	1.0484e-05	-0.309206	0.068014	1
ENSG00000115705.16	4181	rs12616672	137265	0.1375	4.48329e-09	0.47799	0.0771841	1
ENSG00000225234.1	4166	rs4641971	-4323	0.418317	4.91197e-15	-1.23859	0.143506	1
ENSG00000225234.1	4166	rs11692184	-5470	0.492462	1.59749e-07	0.789531	0.144188	2
ENSG00000182551.9	4068	rs12993215	-47791	0.411616	6.28203e-07	0.352859	0.0680822	1
ENSG00000234171.1	4049	rs4583476	2549	0.351485	7.32102e-48	1.07385	0.0518652	1
ENSG00000118004.13	3997	rs59112398	-9952	0.173469	8.38219e-07	-0.524504	0.102416	1
ENSG00000118004.13	3997	rs12988630	11864	0.403465	1.8728e-05	-0.368642	0.0836288	2
ENSG00000134330.14	3059	rs6705033	-22732	0.0507614	2.09303e-07	-0.567437	0.104741	1
ENSG00000243491.1	3685	rs4669456	10269	0.480198	7.97652e-11	0.571642	0.0822597	1
ENSG00000115750.12	3963	rs59288259	4192	0.331683	4.39972e-13	0.53309	0.0677559	1
ENSG00000269973.1	4160	rs34015322	-108869	0.325	1.51841e-13	-0.588522	0.0731109	1
ENSG00000272275.1	4040	rs11270815	2778	0.417085	3.30732e-06	0.468103	0.0972363	1
ENSG00000162976.8	3703	rs11417989	136352	0.0530303	1.642e-05	0.380751	0.0857733	1
ENSG00000196208.9	3373	rs9287734	50233	0.431472	7.34839e-06	0.264089	0.0570403	1
ENSG00000134324.7	3016	rs3795974	107229	0.319307	1.38484e-05	0.317593	0.0708921	1
ENSG00000079785.10	3215	rs807603	61216	0.163317	1.50883e-08	0.384696	0.0646035	1
ENSG00000178295.10	3216	rs2710673	-89829	0.170854	3.60109e-06	0.357797	0.0746238	1
ENSG00000183891.5	3224	rs11888045	-9857	0.185644	1.28808e-31	1.15917	0.0793345	1
ENSG00000132031.8	3230	rs11694716	-4836	0.111386	1.58926e-15	0.928477	0.105364	1
ENSG00000118960.8	3071	rs4666439	-40190	0.4225	5.82639e-08	-0.260612	0.0458607	1
ENSG00000118961.10	2781	rs13394027	-140826	0.475	2.25372e-24	-0.78199	0.0649965	1
ENSG00000115129.9	3030	rs925228	-62052	0.106061	3.40768e-06	-0.419983	0.0873642	1
ENSG00000186453.8	3094	rs12620938	-30816	0.272727	1.14356e-06	0.454746	0.0900142	1
ENSG00000084676.11	2778	rs11675098	-40465	0.4775	1.44708e-05	-0.185374	0.0414761	1
ENSG00000138092.6	2643	rs35609705	75469	0.428934	9.52724e-06	0.359312	0.078644	1
ENSG00000138031.10	2617	rs1529897	-55881	0.435644	4.1808e-18	0.871156	0.0890669	1
ENSG00000138031.10	2617	rs9631062	-32624	0.366834	1.19704e-07	-0.521035	0.0941194	2
ENSG00000115137.7	2536	rs7608976	-119682	0.43	1.09615e-05	0.291045	0.0641681	1
ENSG00000115138.6	2517	rs139553812	-221614	0.225248	7.46501e-07	-0.540624	0.10507	1
ENSG00000138101.14	2533	rs3100635	-156718	0.0569307	5.87069e-05	0.63745	0.154567	1
ENSG00000157833.8	2161	rs7566623	2364	0.1525	2.15641e-09	-0.836951	0.132091	1
ENSG00000157833.8	2161	rs3828255	17292	0.110553	1.8163e-05	0.677535	0.153445	2
ENSG00000138029.9	2196	rs9917132	-10227	0.195545	6.83448e-12	-0.525031	0.0710466	1
ENSG00000084754.6	2196	rs6727974	57045	0.176923	1.04179e-06	0.340834	0.0671932	1
ENSG00000138030.8	2085	rs67100745	-58865	0.285354	1.49861e-17	0.736801	0.0769963	1
ENSG00000138085.12	2080	rs59456995	-43477	0.131313	6.87255e-10	0.432436	0.066012	1
ENSG00000138074.10	2080	rs3820830	41743	0.0612245	2.39456e-05	0.6862	0.157839	1
ENSG00000115204.10	1958	rs7577389	773490	0.14899	0.000100485	-0.258053	0.0647405	1
ENSG00000234072.1	1964	rs59456995	-187682	0.131313	9.19668e-06	-0.465328	0.101663	1
ENSG00000115216.9	1983	rs715325	74915	0.138191	1.67918e-10	-0.474855	0.069699	1
ENSG00000119760.11	2169	rs13019037	138305	0.382051	1.67943e-05	-0.239695	0.0540632	1
ENSG00000163803.8	2736	rs10865505	164211	0.445545	6.56158e-06	0.28858	0.0619761	1
ENSG00000171103.6	2878	rs61226201	-32537	0.258706	5.91372e-15	-0.711462	0.0827769	1
ENSG00000189350.8	3010	rs11415368	32792	0.2	3.58838e-19	-0.792026	0.0779281	1
ENSG00000115295.15	3090	rs11415368	-108302	0.2	1.0267e-08	-0.366699	0.0607844	1
ENSG00000115295.15	3090	rs62132765	-23701	0.120513	7.55284e-07	-0.392679	0.0763368	2
ENSG00000171094.11	3538	rs2276550	-698248	0.271574	4.17589e-06	0.572649	0.12026	1
ENSG00000171094.11	3538	rs6748797	-711450	0.212871	8.48408e-07	0.626974	0.122488	2
ENSG00000235997.2	3609	rs61031650	4561	0.0816832	7.75036e-07	-0.625492	0.121758	1
ENSG00000021574.7	2461	rs72863940	105994	0.288265	2.31418e-07	-0.306628	0.0568213	1
ENSG00000152683.10	2321	rs806646	-574736	0.460938	6.25998e-06	0.207265	0.0444082	1
ENSG00000091106.14	2211	rs9308925	-4533	0.366162	7.26918e-07	0.244776	0.0475188	1
ENSG00000049323.11	2739	rs55911139	222886	0.413706	1.12308e-05	0.327634	0.0723271	1
ENSG00000171055.10	3877	rs12712507	-113303	0.360104	1.32518e-05	-0.255474	0.0568924	1
ENSG00000205221.8	3760	rs12053542	65201	0.304455	1.39212e-05	0.323023	0.0721244	1
ENSG00000218739.5	3615	rs2300885	72645	0.173684	3.42726e-09	-0.582167	0.0932238	1
ENSG00000115816.9	3647	rs572160923	-28934	0.178756	1.05003e-07	0.401891	0.0722623	1
ENSG00000115828.11	3692	rs2254536	-282963	0.275253	6.53478e-06	-0.399116	0.0856976	1
ENSG00000115841.15	3434	rs2166432	63030	0.181592	2.57217e-10	-0.568611	0.0844362	1
ENSG00000138061.7	3408	rs1871163	104939	0.179104	8.21423e-06	0.26627	0.0578376	1
ENSG00000119787.9	3251	rs12105185	25622	0.230366	4.68294e-06	-0.312413	0.0659873	1
ENSG00000143891.12	3120	rs6732137	-5645	0.382653	7.3561e-10	-0.424426	0.0649161	1
ENSG00000183023.14	4645	rs79107971	-128394	0.227273	2.13982e-05	-0.283846	0.0648803	1
ENSG00000115944.10	4073	rs35842539	-112531	0.267857	9.85955e-16	0.500283	0.0562718	1
ENSG00000162882.10	3447	rs6719977	-33929	0.155779	3.18477e-06	-0.394718	0.0818463	1
ENSG00000226491.1	3444	rs13406520	859571	0.151741	2.99655e-05	-0.540526	0.125926	1
ENSG00000230587.1	3359	rs11306948	4961	0.331633	1.01929e-05	-0.41312	0.0907381	1
ENSG00000259439.1	3383	rs13386777	-40045	0.100515	2.72636e-08	-0.371909	0.0637207	1
ENSG00000138083.3	3387	rs538543	-15726	0.482143	2.08332e-05	-0.225854	0.0515481	1
ENSG00000225156.2	3387	rs561078	23863	0.385787	4.8335e-06	0.455988	0.0964616	1
ENSG00000205054.2	3368	rs13025449	-130710	0.221649	2.77566e-08	0.517027	0.0886391	1
ENSG00000119729.6	3145	rs1001746	4732	0.338462	9.22812e-08	0.249091	0.044574	1
ENSG00000119878.5	3073	rs6544907	24029	0.166667	9.57175e-13	0.709343	0.0917207	1
ENSG00000068724.11	2721	rs12472899	-4270	0.364583	3.28046e-06	-0.166279	0.0345268	1
ENSG00000180398.7	2689	rs2347259	-41169	0.080402	3.12017e-19	-0.803997	0.0789343	1
ENSG00000143933.12	2570	rs2692217	-117385	0.30402	5.37134e-14	0.329686	0.0400795	1
ENSG00000119888.6	2432	rs72812306	43959	0.247475	5.8327e-13	0.788222	0.100753	1
ENSG00000119888.6	2432	rs17036504	-4968	0.351485	1.51607e-06	-0.430079	0.0861768	2
ENSG00000095002.8	2387	rs60127037	-21943	0.188119	1.15557e-19	0.767342	0.0741938	1
ENSG00000116062.10	2419	rs7600122	261178	0.298469	4.99413e-05	0.328656	0.0789087	1
ENSG00000162869.11	3136	rs75813531	4674	0.190594	2.61178e-11	-0.497643	0.0695892	1
ENSG00000138039.10	3355	rs13405728	-4721	0.253731	1.14502e-12	0.482081	0.062586	1
ENSG00000177994.11	3732	esv3590837	8319	0.392308	9.49006e-08	0.527861	0.0945569	1
ENSG00000115310.13	3537	rs2968825	-36715	0.38342	1.02953e-07	0.180447	0.0324217	1
ENSG00000143947.8	3521	rs4077591	-859968	0.129353	7.87146e-06	0.271321	0.0588068	1
ENSG00000162994.11	3521	rs57681837	6739	0.206468	2.37326e-31	1.18825	0.081858	1
ENSG00000212978.5	2648	rs11647	-1340	0.329016	4.8534e-15	0.643894	0.0745857	1
ENSG00000212978.5	2648	rs7573815	-440234	0.0963542	8.15046e-05	-0.46034	0.113923	2
ENSG00000173209.18	2680	rs77514681	340279	0.210396	8.54575e-14	-0.303206	0.0372154	1
ENSG00000115464.10	2682	rs112110549	29859	0.0925	1.82337e-05	-0.268432	0.0608172	1
ENSG00000170340.10	2539	rs1025132	937391	0.451531	2.60291e-05	-0.226397	0.0523213	1
ENSG00000119844.10	2494	rs10623973	967995	0.492268	5.69479e-05	0.184374	0.0446229	1
ENSG00000011523.9	3160	rs148060180	1721	0.256281	1.09872e-22	-0.500991	0.0438333	1
ENSG00000204929.7	3152	rs35362036	33252	0.3825	6.3916e-06	-0.436404	0.0936004	1
ENSG00000143971.7	3324	rs601827	38079	0.469697	1.62897e-05	0.258686	0.0582499	1
ENSG00000197223.7	3510	rs17034907	-37470	0.309406	5.59597e-17	0.685363	0.073244	1
ENSG00000115956.9	3631	rs13415318	58068	0.0775	9.45145e-07	-0.283711	0.0556971	1
ENSG00000188971.4	3681	rs2311837	125910	0.247423	1.46041e-05	0.23034	0.0515623	1
ENSG00000196975.10	3862	rs4852944	79215	0.336634	3.34961e-05	0.146018	0.0342375	1
ENSG00000115977.14	3837	rs10185891	-363263	0.474619	3.47018e-07	0.234312	0.0441232	1
ENSG00000244617.1	4032	rs13423562	7103	0.200495	6.4229e-07	-0.464833	0.0897703	1
ENSG00000179818.9	3731	rs74996625	-52656	0.191919	1.12493e-09	-0.552817	0.0856035	1
ENSG00000116001.11	3779	rs10203624	99412	0.26	2.67528e-05	-0.170891	0.0395552	1
ENSG00000116005.7	3783	rs530958627;rs530958627;rs559901917	-56208	0.205584	6.2492e-28	-0.714446	0.0537352	1
ENSG00000075340.18	3636	rs3771433	-43429	0.140704	3.80432e-06	-0.496281	0.103778	1
ENSG00000144043.7	3295	rs2276684	-112	0.185644	1.1224e-11	0.516111	0.0706805	1
ENSG00000124357.8	3334	rs149156227	24964	0.111111	6.33237e-08	0.362023	0.0638978	1
ENSG00000075292.14	3080	rs11126331	167425	0.30597	9.95522e-06	-0.195515	0.0428906	1
ENSG00000116127.13	1505	rs11899517	-39625	0.277228	7.99514e-06	0.259757	0.0563452	1
ENSG00000257800.1	2009	rs61521879	-1599	0.390863	1.95938e-12	0.829682	0.108983	1
ENSG00000257800.1	2009	rs828880	13314	0.502488	2.43659e-05	-0.445096	0.102463	2
ENSG00000114978.13	2015	rs78385088	-29686	0.40099	1.85892e-11	-0.222117	0.0307979	1
ENSG00000065911.7	2019	rs79731090	-60861	0.391414	6.42702e-05	-0.285914	0.0697168	1
ENSG00000204843.8	2219	rs57699395	-18025	0.314721	4.91733e-10	0.330904	0.0500337	1
ENSG00000115275.7	2239	rs7598278	759286	0.383249	6.67957e-05	-0.192551	0.0470643	1
ENSG00000179528.11	2243	rs363612	182332	0.160891	5.95204e-05	-0.558657	0.135576	1
ENSG00000115318.7	2252	rs6748041	110224	0.162371	4.61813e-05	0.347006	0.0829221	1
ENSG00000204792.2	2412	rs12713819	38661	0.5	2.06144e-67	-1.09455	0.037411	1
ENSG00000236209.1	2406	rs12366	33883	0.497525	4.21869e-32	-0.904136	0.0611518	1
ENSG00000115350.7	2360	rs1807090	-78252	0.19	2.02162e-05	-0.262959	0.0599169	1
ENSG00000270571.2	2680	rs3755468	899	0.440594	1.81284e-06	0.356189	0.071962	1
ENSG00000115364.9	3268	rs6754000	-9293	0.171795	6.36333e-06	-0.301702	0.0646951	1
ENSG00000270696.1	3292	rs34827428	-11398	0.170792	2.94991e-05	0.420538	0.0978845	1
ENSG00000152291.9	2873	rs28365983	-357	0.0555556	2.88644e-09	-0.402952	0.0641633	1
ENSG00000152291.9	2873	rs145985805	712925	0.103093	4.2709e-05	0.237563	0.0564951	2
ENSG00000042493.11	2855	rs74418956	-1123	0.0989848	2.4954e-07	0.303562	0.0564197	1
ENSG00000168887.6	2957	rs3731828	-32923	0.356436	4.05052e-06	0.273009	0.0572613	1
ENSG00000068654.11	2845	rs76052260	-4551	0.178218	3.06213e-13	-0.419706	0.0528989	1
ENSG00000068654.11	2845	rs7578194	37406	0.136139	1.3727e-05	-0.338377	0.075482	2
ENSG00000132300.14	2845	rs3731821	7486	0.151741	4.97124e-06	0.295904	0.0626827	1
ENSG00000132305.16	2685	rs4569473	-45163	0.282178	2.62009e-08	-0.356122	0.0609326	1
ENSG00000132313.10	2679	rs11350708	15668	0.282383	3.18005e-06	0.322561	0.0668796	1
ENSG00000068615.12	2575	rs3087642	-124770	0.361979	4.11631e-10	0.457168	0.0687798	1
ENSG00000115561.10	2287	rs541066074	-29283	0.150259	2.5758e-06	-0.309008	0.0634413	1
ENSG00000239305.2	2282	rs543524905;rs543039632;rs545585281	-582656	0.241026	2.82243e-05	-0.24762	0.0574805	1
ENSG00000239305.2	2282	rs6547700	609	0.0594059	7.04112e-05	-0.428481	0.105061	2
ENSG00000183281.10	1409	rs67304608	-142064	0.494949	1.50988e-09	-0.617708	0.0964869	1
ENSG00000231259.3	1303	rs28446082	-207555	0.330769	5.66491e-07	0.497054	0.0954683	1
ENSG00000231259.3	1303	rs79357356	90718	0.36911	5.45501e-06	0.43191	0.0918928	2
ENSG00000234231.2	1298	rs78820452	-937994	0.210396	5.30393e-10	0.645005	0.0976618	1
ENSG00000234231.2	1298	rs79428548	-586607	0.364103	2.12909e-05	-0.349663	0.0798736	2
ENSG00000234231.2	1298	rs36108719	815706	0.17268	0.000124697	0.400951	0.102007	3
ENSG00000144115.12	1104	rs7564776	60900	0.206468	7.77787e-10	-0.586857	0.0898374	1
ENSG00000144115.12	1104	rs10865490	-22794	0.423267	2.08528e-15	0.760564	0.0866411	2
ENSG00000144115.12	1104	rs1914735	42118	0.182292	2.01009e-09	0.630898	0.0993248	3
ENSG00000240040.1	1072	rs1441644	-742286	0.20603	0.000162632	-0.262571	0.068038	1
ENSG00000211630.2	160	rs11317967	47802	0.104167	1.16239e-06	0.485729	0.0962158	1
ENSG00000240834.1	160	rs867390253	-314757	0.06	0.00063676	0.413457	0.118736	1
ENSG00000240834.1	160	rs1993174	218032	0.0820513	0.000947006	-0.33196	0.0986053	2
ENSG00000261600.1	102	rs62145847	-23390	0.0837563	0.000164592	0.583456	0.151312	1
ENSG00000172005.6	607	rs12615758	-19671	0.152062	3.95708e-06	-0.292726	0.061328	1
ENSG00000144026.7	698	rs75303189	150633	0.0647668	7.37661e-07	0.596559	0.115883	1
ENSG00000115041.8	820	rs72821427	199900	0.248718	4.48335e-17	-0.627117	0.0667173	1
ENSG00000115041.8	820	rs2874186	293258	0.256477	8.8256e-06	-0.305435	0.0665758	2
ENSG00000222040.3	1482	rs749459	13730	0.39196	1.11982e-12	-0.445464	0.0577746	1
ENSG00000222040.3	1482	2:96880059:T:TTTTTGTTTTG	98075	0.0798969	0.000108741	0.42432	0.10699	2
ENSG00000084090.9	1619	rs112566500	150246	0.313433	5.82839e-08	0.28575	0.0502849	1
ENSG00000135956.4	1617	2:96880059:T:TTTTTGTTTTG	-51673	0.0798969	0.000113133	-0.238068	0.060194	1
ENSG00000114988.7	1936	rs72809827	-14848	0.278607	1.90706e-07	0.392819	0.0722478	1
ENSG00000213337.4	1996	rs7599598	-171992	0.443069	1.84221e-06	0.43775	0.0885041	1
ENSG00000144199.7	2047	rs11123815	458020	0.395	6.001e-05	0.283436	0.0688196	1
ENSG00000230606.6	2029	rs569636640	89786	0.39801	6.08955e-23	-0.58789	0.0509772	1
ENSG00000230606.6	2029	rs62152866	-566258	0.0569307	8.25759e-05	0.480441	0.118997	2
ENSG00000196912.8	2032	rs6750205	-40213	0.402564	5.11903e-20	-0.506279	0.048312	1
ENSG00000196912.8	2032	rs186052643	-39631	0.0975	1.75535e-15	0.711421	0.0808322	2
ENSG00000115073.6	2081	rs144265525	35388	0.071066	4.34814e-05	0.391951	0.0933254	1
ENSG00000228486.5	2081	rs13003963	6803	0.416667	2.30479e-05	0.288913	0.0663129	1
ENSG00000040933.11	2635	rs76362434	56688	0.320896	2.05195e-30	-0.629668	0.0444028	1
ENSG00000226791.3	2664	rs17021941	-4244	0.131443	6.9246e-07	0.463985	0.0898899	1
ENSG00000135951.10	2619	rs10164941	-67893	0.3375	2.85508e-11	-0.548564	0.0768819	1
ENSG00000144182.12	2619	rs563465280	-10316	0.193299	8.19927e-08	-0.471394	0.0839883	1
ENSG00000196460.8	4019	rs908135	-58554	0.10396	3.49997e-06	-0.575191	0.119802	1
ENSG00000115590.9	3663	rs144552488	11086	0.315657	4.94989e-10	-0.559043	0.0845447	1
ENSG00000115598.5	3370	rs10589861	507905	0.233668	1.08189e-05	0.39493	0.0870128	1
ENSG00000256637.2	2225	rs7602421	105273	0.0871795	4.98235e-05	0.518197	0.124399	1
ENSG00000198914.2	3526	rs78190061	-899231	0.2	3.96049e-05	0.432442	0.102397	1
ENSG00000115652.10	3519	rs77952024	3139	0.298969	6.49532e-08	0.418631	0.0739572	1
ENSG00000224568.1	2804	rs7567876	-176319	0.0547264	3.39359e-05	0.727177	0.170634	1
ENSG00000198203.5	2685	rs149773560	-922	0.0606061	1.22604e-08	-0.793165	0.132244	1
ENSG00000198203.5	2685	rs2305484	-65	0.20297	1.55454e-05	-0.447708	0.10054	2
ENSG00000237223.2	2816	rs2305485	-33646	0.2725	4.00154e-05	-0.432025	0.102361	1
ENSG00000186522.10	1520	rs2060403	-42561	0.456853	6.82365e-08	-0.213393	0.0377663	1
ENSG00000204588.5	1460	rs10207734	106726	0.124378	1.39664e-05	0.621613	0.138818	1
ENSG00000230596.2	1296	rs61350665	302208	0.0569307	2.07075e-05	-0.839365	0.191509	1
ENSG00000153214.5	2599	rs55641603	-13708	0.235	7.75018e-15	-0.452489	0.0529226	1
ENSG00000144152.8	2887	rs6542041	15961	0.155941	8.65526e-08	-0.545873	0.0974518	1
ENSG00000169629.7	3175	rs13390931	27841	0.15	7.75281e-06	0.506338	0.10966	1
ENSG00000125630.11	3130	rs62158591	17047	0.336634	3.13709e-27	0.690893	0.0529559	1
ENSG00000125637.11	2959	rs6760120	17529	0.393564	1.04412e-18	-0.395678	0.0395594	1
ENSG00000125637.11	2959	rs7578633	63748	0.351485	5.69562e-09	0.239215	0.0389072	2
ENSG00000189223.9	3025	rs7589901	24245	0.34596	3.70594e-24	-0.897245	0.0750557	1
ENSG00000125618.12	3043	rs4849181	-44557	0.343434	6.26692e-21	-0.741991	0.0687044	1
ENSG00000225398.2	3006	rs141849094	279490	0.153266	7.82327e-06	0.572469	0.12404	1
ENSG00000146556.10	2958	rs11892818	101969	0.345178	2.43868e-09	0.445178	0.0705228	1
ENSG00000146556.10	2958	rs187515355	83599	0.0909091	8.73278e-08	-0.604108	0.107853	2
ENSG00000236397.2	2936	rs200434605	23296	0.0699482	4.81202e-10	1.12287	0.169613	1
ENSG00000236397.2	2936	rs3816384	114030	0.385	3.054e-06	0.480119	0.0993371	2
ENSG00000240356.2	2905	rs6710631	18968	0.46114	8.29666e-17	-0.779384	0.0838624	1
ENSG00000115084.8	2815	rs2723152	-868710	0.460396	5.15979e-06	0.18872	0.0400504	1
ENSG00000088205.8	2809	rs12472504	28658	0.290404	2.82691e-15	0.709584	0.0813509	1
ENSG00000088205.8	2809	rs2432721	5888	0.439698	5.409e-05	-0.314267	0.0758086	2
ENSG00000226856.1	2771	rs4848495	-15284	0.0693069	1.84502e-06	-0.903944	0.182772	1
ENSG00000163064.6	2704	rs893572	2216	0.379487	1.51265e-09	0.525133	0.0820018	1
ENSG00000163064.6	2704	rs4848525	-17915	0.0663265	3.34506e-06	0.748604	0.155554	2
ENSG00000019169.9	2555	rs2422391	12340	0.455224	1.30986e-16	-0.337132	0.0365667	1
ENSG00000115107.15	2516	rs838108	1645	0.365482	8.93487e-15	-0.351538	0.0412295	1
ENSG00000155368.12	2502	rs6706390	-14116	0.205584	2.90526e-05	-0.285989	0.0665087	1
ENSG00000115109.9	2279	rs2861029	132597	0.312183	3.78631e-05	-0.269169	0.0635672	1
ENSG00000144118.9	2237	rs34874174	14340	0.350746	6.02508e-08	-0.273993	0.0482737	1
ENSG00000074047.16	2643	rs11122815	28618	0.148241	1.50109e-11	0.566792	0.0781753	1
ENSG00000136732.10	3047	rs78860016	76904	0.22	3.76944e-05	0.285711	0.0674559	1
ENSG00000186684.8	3100	rs4413109	-41339	0.445	1.87291e-11	0.291376	0.0404087	1
ENSG00000169967.12	3048	rs12692064	-144360	0.404145	1.52145e-05	0.14565	0.0326762	1
ENSG00000236682.1	3047	rs12614320	-136693	0.29703	6.99158e-52	1.27415	0.0570566	1
ENSG00000144230.12	3252	rs1820971	4332	0.186567	4.24405e-05	-0.339032	0.0806085	1
ENSG00000072163.14	3228	rs67076363	-40468	0.0656566	1.3668e-06	-0.391447	0.0780937	1
ENSG00000270081.1	3283	rs10183605	39106	0.460733	3.54583e-18	-0.605268	0.061763	1
ENSG00000144231.6	3361	rs67699653	-27250	0.236318	2.10481e-08	0.480631	0.0816233	1
ENSG00000144233.5	3410	rs113011842	-32363	0.236181	2.60604e-06	0.322352	0.0662168	1
ENSG00000136731.8	3310	rs10185638	-15337	0.304688	6.53288e-10	-0.325943	0.049665	1
ENSG00000136731.8	3310	rs2461443	-122297	0.417085	3.88825e-05	0.203656	0.0481628	2
ENSG00000214100.4	2428	rs7591781	-10483	0.276382	1.08011e-05	-0.387066	0.0852728	1
ENSG00000136710.5	1861	rs6431153	7344	0.0891089	3.02251e-05	-0.31701	0.0738904	1
ENSG00000072135.8	1863	rs72854961	-1237	0.177835	5.37394e-07	-0.298065	0.0571239	1
ENSG00000072135.8	1863	rs112313976	-40	0.123711	8.05889e-07	0.351431	0.0685066	2
ENSG00000173272.9	2707	rs3861758	-16942	0.313433	1.19958e-12	-0.311042	0.0404233	1
ENSG00000152117.13	2707	rs6726394	77130	0.362944	6.59988e-26	0.665995	0.0529557	1
ENSG00000163040.10	2816	rs201684677	-25082	0.396985	5.27926e-06	0.321966	0.0684049	1
ENSG00000197927.8	3079	rs12988224	-16970	0.285354	3.08864e-10	-0.659519	0.0984315	1
ENSG00000213222.3	3085	rs6745520	-19341	0.286802	1.49785e-05	-0.401709	0.0900462	1
ENSG00000150551.10	3130	rs79977788	167168	0.2225	8.82869e-06	0.433281	0.0944626	1
ENSG00000076003.4	3270	rs7564577	-57830	0.455	3.84387e-08	0.341467	0.0592079	1
ENSG00000115866.6	3366	rs12475516	-182686	0.2025	2.09492e-08	0.397122	0.0674306	1
ENSG00000144229.7	4171	rs16836383	-14674	0.438144	9.3965e-19	0.656623	0.0655897	1
ENSG00000115919.10	2742	rs966624	-42958	0.34901	8.55688e-06	-0.226042	0.049202	1
ENSG00000121964.10	1990	rs78686243	-344156	0.101485	3.0888e-05	-0.462682	0.107979	1
ENSG00000238057.4	1996	rs78686243	-529685	0.101485	3.20442e-06	-0.682395	0.141538	1
ENSG00000135999.7	2417	rs10191411	-14041	0.129353	4.19975e-05	0.299464	0.0711565	1
ENSG00000115963.9	3239	rs1641389	-790176	0.448454	1.86681e-05	0.309309	0.0701691	1
ENSG00000123609.6	3716	rs11461986	-9209	0.489744	1.74013e-08	0.390168	0.065836	1
ENSG00000080345.13	3863	rs4664423	-86	0.469849	4.77724e-08	-0.233678	0.0408304	1
ENSG00000183091.15	4175	rs1568673	99247	0.121287	1.20009e-14	0.76486	0.0901725	1
ENSG00000183091.15	4175	rs12620077	-70974	0.427861	1.69801e-05	0.24684	0.0556979	2
ENSG00000226383.1	2635	rs10193954	286555	0.382653	8.36079e-06	-0.420223	0.0913607	1
ENSG00000196151.6	3943	rs1065594	-54517	0.4425	2.45515e-10	-0.479053	0.0710463	1
ENSG00000224152.1	3585	rs757928	-894416	0.108911	2.70851e-05	0.576559	0.133547	1
ENSG00000054219.9	3772	rs55977890	15606	0.471354	1.77195e-25	0.652062	0.0524255	1
ENSG00000054219.9	3772	rs2042772	-99202	0.430693	1.58973e-08	0.302539	0.0508794	2
ENSG00000153246.7	3873	rs34457845	-19752	0.306533	3.66677e-11	0.4032	0.056868	1
ENSG00000227403.1	2664	rs3754970	-9414	0.418317	1.45412e-07	-0.493963	0.0899116	1
ENSG00000078098.9	2634	rs78095115	13111	0.0681818	4.86742e-09	0.669465	0.108382	1
ENSG00000169507.5	2301	rs6717858	-272374	0.0891089	2.16464e-05	0.636973	0.14569	1
ENSG00000115339.9	3443	rs16851057	8050	0.441026	1.60551e-19	0.596962	0.0580106	1
ENSG00000123607.10	3445	rs58198765	-112846	0.471939	1.53987e-05	-0.234723	0.0526936	1
ENSG00000198648.6	3469	rs7607305	-76397	0.423267	7.0818e-06	-0.276144	0.059533	1
ENSG00000163072.10	3846	rs143166986	76217	0.438776	8.71441e-08	-0.239475	0.0427629	1
ENSG00000152253.4	3881	rs581363	-50900	0.103015	1.90944e-06	0.521419	0.105591	1
ENSG00000138399.13	4030	rs12467047	-3163	0.213568	1.48645e-12	0.511288	0.0667707	1
ENSG00000128683.9	3448	rs2241165	8656	0.230198	2.81131e-06	-0.461319	0.095098	1
ENSG00000071967.7	3588	rs12476341	18920	0.125	8.22099e-06	-0.253076	0.0549739	1
ENSG00000228389.1	3570	rs973889	-50038	0.164141	1.77036e-15	0.948717	0.107879	1
ENSG00000091409.10	3688	rs13022817	-113201	0.173575	2.11067e-07	0.358177	0.0661185	1
ENSG00000091409.10	3688	rs77586995	834162	0.0965347	2.67003e-05	0.355133	0.0821772	2
ENSG00000091436.12	3444	rs28556935	154806	0.177665	2.04064e-06	-0.288191	0.0585375	1
ENSG00000138430.11	2404	rs145108808	-221401	0.0546875	5.2463e-05	0.566328	0.13638	1
ENSG00000231453.1	2339	rs9287971	-259003	0.267857	1.75409e-07	-0.597978	0.109627	1
ENSG00000217236.1	2347	rs35204251	-73550	0.253846	8.21931e-07	-0.535602	0.104521	1
ENSG00000115935.12	2339	rs4972698	-93003	0.106965	1.10285e-05	0.329755	0.0727259	1
ENSG00000138435.10	2328	rs4597487	620636	0.109137	1.23165e-05	-0.45127	0.100106	1
ENSG00000154518.5	2419	rs21818	-13097	0.161616	1.96435e-07	0.278852	0.0513455	1
ENSG00000144320.9	2328	rs1020410	-83429	0.292079	3.9779e-07	0.278435	0.0527216	1
ENSG00000128709.10	2425	rs711822	1850	0.479592	1.64966e-07	-0.303548	0.0555186	1
ENSG00000226363.3	2391	rs10187942	7198	0.2675	2.06387e-05	0.452897	0.103314	1
ENSG00000163364.5	2146	rs7585434	16311	0.222772	3.00479e-11	-0.466517	0.0654673	1
ENSG00000213963.2	2622	rs6745756	-64733	0.489529	6.0129e-11	0.577618	0.0825096	1
ENSG00000018510.8	2591	rs59751564	-23584	0.388325	3.71379e-10	0.263056	0.0394622	1
ENSG00000128655.12	2877	rs4143805	-301585	0.356784	7.32231e-10	-0.335871	0.0513647	1
ENSG00000079150.13	3103	rs9288019	-66433	0.358974	2.94304e-09	-0.375239	0.0598065	1
ENSG00000187231.9	3130	rs3217565	-147392	0.219072	2.34276e-05	0.190563	0.0437791	1
ENSG00000150722.6	3542	rs7579605	76358	0.4925	4.039e-09	0.569603	0.091678	1
ENSG00000115252.14	3320	rs9711065	-310436	0.362245	6.18489e-16	-0.439198	0.0489801	1
ENSG00000162998.4	3291	rs202177329	8490	0.475124	1.94496e-05	-0.259224	0.0589398	1
ENSG00000188738.9	3479	rs10164631	-313360	0.180905	1.77143e-05	0.421084	0.095252	1
ENSG00000226747.2	3481	rs67102416	-282139	0.398477	1.89028e-12	0.613015	0.0804954	1
ENSG00000138448.7	3576	rs964744	-572643	0.0643564	2.96916e-05	0.343624	0.0800117	1
ENSG00000064989.8	3056	rs10497673	-581803	0.255155	1.43676e-05	0.261698	0.0585306	1
ENSG00000003436.10	2896	rs201767344	-7403	0.365	1.66141e-14	-0.349947	0.0415472	1
ENSG00000204262.7	2433	rs539635370	198847	0.117347	3.40902e-05	-0.29551	0.0693603	1
ENSG00000138449.6	2443	rs7586757	-7198	0.269802	8.70585e-06	-0.291601	0.0635283	1
ENSG00000138381.5	2551	rs13021611	38653	0.252475	9.54896e-31	-0.743937	0.0520251	1
ENSG00000128699.9	2648	rs11679767	-102797	0.246269	8.45791e-21	0.564892	0.0525341	1
ENSG00000198130.10	2634	rs291466	-296	0.146597	5.53026e-11	0.70978	0.101169	1
ENSG00000151690.10	2667	rs12998288	48823	0.391414	3.2852e-22	0.442382	0.0392902	1
ENSG00000189362.7	2726	rs9630991	32691	0.2325	3.72212e-05	-0.441817	0.104235	1
ENSG00000138378.13	2716	rs62181520	78638	0.356021	1.01279e-05	-0.249372	0.0547542	1
ENSG00000081320.6	2047	rs1902270	74495	0.4975	6.96666e-05	0.201254	0.0493211	1
ENSG00000115524.11	1676	rs11694913	135465	0.394872	9.23578e-06	0.204812	0.0447562	1
ENSG00000115520.4	1649	rs9973444	68028	0.326531	1.15183e-06	-0.24259	0.0480343	1
ENSG00000115896.11	1703	rs6434945	128534	0.24505	4.08699e-05	-0.319724	0.0758477	1
ENSG00000226124.2	2675	rs4530349	-94476	0.257812	9.83594e-20	0.857305	0.0826207	1
ENSG00000226124.2	2675	rs12611847	-85125	0.170792	4.88788e-12	0.748957	0.100496	2
ENSG00000064012.17	2225	rs2110690	86966	0.298995	1.04929e-32	-0.772728	0.0515069	1
ENSG00000003393.10	1702	rs7571249	11106	0.408163	5.27789e-10	-0.47807	0.0724305	1
ENSG00000155760.1	1868	rs62193866	-44679	0.128205	3.09802e-06	-0.455153	0.094235	1
ENSG00000155760.1	1868	rs10196988	-158755	0.133166	1.28581e-05	0.42585	0.0946644	2
ENSG00000273456.1	1966	rs373984781	-62001	0.0870647	1.15805e-09	0.920459	0.142654	1
ENSG00000138439.10	1903	rs12464670	73254	0.0845771	6.42571e-10	1.40802	0.214442	1
ENSG00000138439.10	1903	rs7571219	83353	0.123737	1.65115e-06	-0.929502	0.18696	2
ENSG00000138380.13	2030	rs1011221	-943161	0.381188	8.58695e-05	0.17618	0.0437527	1
ENSG00000023228.9	2763	rs6718656	-58471	0.273869	2.25238e-26	-0.745	0.0583986	1
ENSG00000023228.9	2763	rs141195205	-77912	0.0569307	1.67727e-05	0.484722	0.109301	2
ENSG00000078018.15	2468	rs34184923	220833	0.2	0.000113443	-0.257185	0.0650394	1
ENSG00000197713.10	2623	rs263679	200199	0.452736	4.96302e-05	-0.250683	0.0601651	1
ENSG00000021826.10	2353	rs2664238	47016	0.392308	6.34384e-07	-0.411283	0.0793874	1
ENSG00000138376.6	3291	rs10664402	-15119	0.217617	1.17274e-14	-0.761338	0.0897693	1
ENSG00000138363.10	2857	rs62202932	-1973	0.464646	3.78029e-13	0.509571	0.0645194	1
ENSG00000138363.10	2857	rs3821354	21257	0.247525	1.20138e-05	0.331308	0.073384	2
ENSG00000079246.11	2817	rs142660665	68686	0.0891089	1.29145e-06	0.412894	0.0821667	1
ENSG00000260804.2	2958	rs2692228	-821890	0.115385	2.15582e-05	0.551158	0.126033	1
ENSG00000197756.5	3085	rs74269473	-3519	0.158416	5.48291e-09	-0.405564	0.0659053	1
ENSG00000261338.1	2556	rs28665899	3001	0.487437	1.10235e-21	0.77493	0.0699966	1
ENSG00000127838.9	2542	rs1473901	53723	0.450777	3.38993e-07	-0.245504	0.0461874	1
ENSG00000135926.8	2514	rs2168704	-14817	0.477723	2.41774e-23	-0.396606	0.0340021	1
ENSG00000018280.12	2572	rs11677067	-12381	0.3575	6.88573e-07	0.219146	0.042446	1
ENSG00000115556.9	2447	rs496908	-114746	0.278607	2.01519e-07	-0.372341	0.0686277	1
ENSG00000115568.11	2451	rs2303564	5503	0.1375	9.4916e-07	0.411557	0.0808102	1
ENSG00000115649.11	2624	rs6436125	-1189	0.482587	9.57483e-06	0.265627	0.0581537	1
ENSG00000198925.6	2679	rs2276636	-5931	0.0742574	7.78271e-07	0.383704	0.0747048	1
ENSG00000163521.11	2667	rs35328001	-1753	0.0940594	7.30044e-11	-0.789648	0.113368	1
ENSG00000261428.1	2136	rs3768973	1964	0.484293	2.36638e-13	0.707215	0.0886895	1
ENSG00000124019.9	3748	rs71281768	-76210	0.475248	5.22828e-08	0.35659	0.0625072	1
ENSG00000081052.10	4236	rs11297525	1752	0.391414	3.08441e-05	-0.310038	0.0723498	1
ENSG00000168958.15	4363	rs6748746	16636	0.264851	5.38578e-06	-0.288843	0.0614278	1
ENSG00000173744.13	4417	rs78606324	142205	0.24	1.04193e-06	0.266688	0.0525761	1
ENSG00000135917.9	4551	rs10193660	3490	0.415423	8.47241e-08	0.294077	0.0524587	1
ENSG00000123977.5	4419	rs3748863	41168	0.460199	9.47887e-06	0.291399	0.0637628	1
ENSG00000153823.14	3464	rs17676208	-120047	0.318653	4.89179e-06	0.384747	0.0814386	1
ENSG00000153832.7	3620	rs7565780	-149746	0.31701	5.76815e-05	0.380476	0.0921568	1
ENSG00000079263.14	3467	rs10498247	109482	0.0920398	2.85094e-05	-0.296392	0.0688534	1
ENSG00000135931.13	3047	rs1729077	30037	0.252475	3.85108e-06	-0.270194	0.056522	1
ENSG00000135931.13	3047	rs17586603	8422	0.471649	3.36206e-05	0.215233	0.050469	2
ENSG00000181798.2	2781	rs4973413	-34494	0.504951	1.52526e-14	-0.657708	0.0779081	1
ENSG00000181798.2	2781	rs59085194	-35722	0.0580808	4.5271e-05	0.740327	0.176672	2
ENSG00000171596.6	2789	rs6749975	42560	0.431122	3.20859e-07	-0.318763	0.0598379	1
ENSG00000204120.10	3254	rs13003675	22100	0.2975	2.77562e-09	0.332436	0.0528895	1
ENSG00000066248.10	3822	rs11684691	-95677	0.30198	4.29478e-24	0.614841	0.0515305	1
ENSG00000085982.9	3806	rs62192777	-10930	0.13	9.18925e-13	0.561199	0.0724625	1
ENSG00000085982.9	3806	rs74421368	-18374	0.0572139	3.81643e-09	-0.69328	0.111349	2
ENSG00000224287.2	3733	rs13000492	6430	0.451531	2.02829e-09	-0.535165	0.0843357	1
ENSG00000130147.11	3128	rs2042830	-3571	0.412935	2.03701e-05	-0.182261	0.0415468	1
ENSG00000132321.12	2726	rs80231886	-3686	0.0984456	2.25237e-09	-0.984102	0.155575	1
ENSG00000115648.9	3344	rs72620826	-9252	0.170792	6.32441e-12	-0.522915	0.0706293	1
ENSG00000124831.14	3601	rs62196082	188494	0.458549	6.39453e-07	-0.192401	0.0371504	1
ENSG00000177483.7	3653	rs62196082	17325	0.458549	1.97745e-17	0.705253	0.074044	1
ENSG00000132329.6	3579	rs7603344	36533	0.300518	6.16808e-07	0.389985	0.075188	1
ENSG00000184182.14	3511	rs62195977	87772	0.188144	4.05541e-09	0.378103	0.0608636	1
ENSG00000144488.10	3574	rs72987166	11357	0.262376	9.15408e-35	1.308	0.0827958	1
ENSG00000144488.10	3574	rs367548397	1118	0.439394	4.26861e-23	-0.761023	0.0656093	2
ENSG00000144488.10	3574	rs78267765	13680	0.0953608	1.76253e-17	-1.19899	0.125456	3
ENSG00000168427.7	3685	rs12692216	2670	0.189394	1.38922e-08	-0.493536	0.0826541	1
ENSG00000186235.6	3939	rs72992741	-6677	0.0870647	1.61554e-09	0.937613	0.146752	1
ENSG00000204104.7	3988	rs550890	103473	0.4725	3.35133e-05	-0.268555	0.0629712	1
ENSG00000065802.7	4126	rs579511	-469	0.318408	4.16282e-10	0.444355	0.0668732	1
ENSG00000130414.7	3888	rs7609118	-23116	0.318182	1.03287e-37	-0.811544	0.0482324	1
ENSG00000178623.7	4058	rs2975767	-6619	0.22	8.39957e-06	-0.469186	0.10203	1
ENSG00000233392.1	4569	rs7576734	-520586	0.163366	1.67088e-05	0.332531	0.0749815	1
ENSG00000223991.1	4627	rs192622903	-10662	0.0751295	2.86599e-06	0.799913	0.165046	1
ENSG00000162804.9	4668	rs71964779	94621	0.445545	1.62884e-05	-0.226055	0.0509021	1
ENSG00000115685.10	4700	rs71049557	28882	0.140306	1.01019e-06	-0.297693	0.0586101	1
ENSG00000146205.9	4669	rs871375	293942	0.0696517	1.22317e-05	-0.850102	0.18851	1
ENSG00000168385.13	4437	rs6737152	155906	0.141089	6.35065e-09	-0.495907	0.0809633	1
ENSG00000115677.12	4436	rs76186317	111529	0.460199	7.24095e-25	-0.43352	0.035515	1
ENSG00000006607.9	4366	rs871375	126208	0.0696517	6.81877e-06	-0.53129	0.114321	1
ENSG00000168393.8	3862	rs6757704	-19895	0.485149	3.63747e-06	0.253982	0.052997	1
ENSG00000228989.1	3856	rs7370850	-3894	0.4775	5.22319e-08	-0.450679	0.0789975	1
ENSG00000180902.12	3808	rs5839764	29624	0.381579	9.45221e-06	-0.236648	0.0517748	1
ENSG00000261186.1	3059	rs6741316	2012	0.385787	4.66082e-15	0.78682	0.0911259	1
ENSG00000134121.5	1709	rs13060385	-176784	0.461538	6.72438e-09	-0.398102	0.0651141	1
ENSG00000072756.12	4567	rs1669322	45211	0.2275	3.17675e-10	-0.526733	0.078675	1
ENSG00000170364.8	4518	rs71777195	5093	0.2025	8.43865e-06	0.438537	0.0953875	1
ENSG00000144455.9	4449	rs4685744	-105428	0.418317	1.00607e-37	0.823787	0.0489478	1
ENSG00000071282.7	3707	rs1449345	-35506	0.346535	9.99876e-08	0.268861	0.0482549	1
ENSG00000182533.6	3356	rs6774842	-20909	0.410448	1.31484e-08	0.469921	0.0785558	1
ENSG00000196220.11	2639	rs407786	-230978	0.35567	8.31942e-11	0.44134	0.0635793	1
ENSG00000134077.11	2638	rs191734347	43236	0.0767327	1.77894e-05	0.624011	0.141188	1
ENSG00000206573.4	2576	rs2255558	-23431	0.412821	1.37423e-07	-0.257911	0.0468447	1
ENSG00000214021.11	2806	rs17252807	-46644	0.164179	1.28906e-05	-0.166273	0.0369736	1
ENSG00000156990.10	2841	rs71314365	-23041	0.128713	3.48162e-07	-0.554224	0.104379	1
ENSG00000163701.14	2895	rs279545	28190	0.225248	2.35037e-06	-0.327043	0.0668605	1
ENSG00000163702.14	2889	rs35891157	77910	0.338462	9.92051e-12	-0.339426	0.0463235	1
ENSG00000163702.14	2889	rs1056286	-1303	0.07	1.00673e-08	0.589895	0.0977187	2
ENSG00000163703.13	2843	rs279545	-3013	0.225248	1.47336e-16	-1.025	0.111255	1
ENSG00000163703.13	2843	rs496181	54730	0.128141	1.79694e-11	-0.888772	0.123021	2
ENSG00000180385.4	2907	rs35590470	44368	0.104478	7.0999e-11	0.846122	0.121387	1
ENSG00000186162.6	2994	rs9812006	-45391	0.2075	3.36044e-07	0.460399	0.0865858	1
ENSG00000231177.4	3019	rs696217	5354	0.123762	3.36007e-05	0.615308	0.1443	1
ENSG00000132164.5	3385	rs3774123	25454	0.4025	1.3678e-07	0.554056	0.100616	1
ENSG00000157103.6	3521	rs13325776	-13346	0.416244	4.33353e-06	0.280678	0.0590371	1
ENSG00000157103.6	3521	rs1710887	5550	0.44802	3.51988e-07	0.328595	0.0618814	2
ENSG00000157103.6	3521	rs1710881	17932	0.1875	1.99058e-06	0.38187	0.0774434	3
ENSG00000197548.8	3277	rs148344958	21496	0.411917	4.95589e-06	-0.207815	0.0440158	1
ENSG00000144559.6	3059	rs6797461	-69076	0.20297	5.73632e-09	0.694682	0.11305	1
ENSG00000144712.7	3232	rs7619736	-27134	0.0875	9.03666e-09	0.638182	0.10538	1
ENSG00000233121.1	3427	rs72624495	324858	0.207921	1.66949e-05	-0.524293	0.118216	1
ENSG00000255021.1	3391	rs1384112	-209	0.371212	3.07174e-06	-0.386713	0.0800501	1
ENSG00000144596.7	3388	rs4516597	-29112	0.2375	7.0203e-07	0.336015	0.0651353	1
ENSG00000154783.6	3213	rs2341970	-386244	0.424623	1.41902e-05	-0.203799	0.0455507	1
ENSG00000225733.1	3118	rs113963087	-2256	0.259901	6.40668e-21	0.404708	0.0374857	1
ENSG00000224660.1	3015	rs1318937	-327	0.433168	1.24361e-10	0.254153	0.0370048	1
ENSG00000131373.10	2929	rs35107476	51230	0.361386	1.24851e-05	-0.34505	0.0765978	1
ENSG00000169814.8	2930	rs2455802	59448	0.214646	5.19195e-05	0.299645	0.0721128	1
ENSG00000131386.13	3344	rs17041841	-114174	0.262376	3.00417e-08	-0.265146	0.045581	1
ENSG00000131378.9	2835	rs2347001	-158379	0.343284	1.80773e-11	0.378061	0.0523842	1
ENSG00000163576.13	2752	rs11128927	-80	0.130653	2.05025e-33	1.47769	0.0968467	1
ENSG00000151789.5	5361	rs11721067	47006	0.243523	1.29446e-05	0.298869	0.0664732	1
ENSG00000271943.1	3275	rs9829669	-17553	0.354592	1.19184e-05	0.476639	0.10555	1
ENSG00000163512.9	2921	rs36095330	-153108	0.176768	9.87883e-06	-0.423367	0.0928377	1
ENSG00000163527.5	3904	rs4955105	31248	0.269231	4.03637e-06	0.237575	0.049821	1
ENSG00000152642.6	3700	rs35732047	-6043	0.455959	2.34145e-06	-0.30568	0.062482	1
ENSG00000153551.9	3577	rs347134	6622	0.480198	1.02122e-05	0.139453	0.0306326	1
ENSG00000170266.11	3281	rs34173901	-50808	0.4725	5.39025e-07	0.13401	0.0256924	1
ENSG00000173705.4	3090	rs6764459	-285	0.365482	1.05402e-17	0.579177	0.0601257	1
ENSG00000173705.4	3090	rs35085581	-96816	0.447761	2.46657e-06	0.283341	0.0580424	2
ENSG00000170248.9	2424	rs4678620	72088	0.449495	4.73991e-20	-0.531076	0.0506624	1
ENSG00000163673.6	2918	rs56206726	32593	0.0792079	2.27833e-05	0.658175	0.15097	1
ENSG00000235482.1	2579	rs143185191	443125	0.154822	4.57825e-05	-0.553401	0.132174	1
ENSG00000236411.1	2668	rs2844400	-840	0.456186	2.16194e-06	-0.451397	0.09193	1
ENSG00000157036.8	3422	rs77308106	49376	0.191542	3.35491e-10	0.653861	0.0978114	1
ENSG00000114742.9	3871	rs28362642	56014	0.133166	3.41535e-07	0.429628	0.0808514	1
ENSG00000168026.12	3941	rs35008320	4288	0.136139	8.6442e-07	0.4626	0.090469	1
ENSG00000168028.9	4066	rs67387293	-21886	0.302564	1.1064e-06	-0.232372	0.0459305	1
ENSG00000168032.4	3371	rs1464050	-788552	0.0875	4.21125e-05	-0.503875	0.119747	1
ENSG00000223797.1	3266	rs6801859	-1602	0.494898	6.74082e-07	-0.467215	0.0904133	1
ENSG00000188846.9	3268	rs1466237	-36757	0.482051	4.91324e-11	-0.262211	0.0372447	1
ENSG00000188846.9	3268	rs9827958	23997	0.0790816	3.35976e-05	0.295432	0.0692716	2
ENSG00000168038.6	3012	rs2683692	20605	0.18408	1.22083e-26	1.10039	0.0857211	1
ENSG00000114812.8	2684	rs342518	1148	0.0742574	2.50574e-09	-0.720259	0.114194	1
ENSG00000114812.8	2684	rs450812	29651	0.439394	3.41839e-05	-0.253038	0.0593911	2
ENSG00000114857.13	2681	rs339723	58524	0.413706	6.51518e-05	0.120952	0.0295178	1
ENSG00000173811.6	2673	rs2240859	13402	0.492574	2.54799e-05	0.42566	0.0982532	1
ENSG00000244607.1	2645	rs13085272	-42905	0.116337	2.08238e-08	0.735095	0.124792	1
ENSG00000240747.3	2292	rs79496556	85721	0.0757576	3.50095e-06	-0.821038	0.17101	1
ENSG00000261786.1	1997	rs561956080	-133457	0.0572139	5.57116e-05	0.627764	0.15173	1
ENSG00000144792.5	2205	rs2171574	-269451	0.0990099	7.55412e-08	0.73608	0.130755	1
ENSG00000163807.4	2357	rs527806223	-1768	0.0970149	2.26349e-09	0.435817	0.0689077	1
ENSG00000163814.3	2467	rs4682781	202290	0.373134	8.39609e-05	-0.208174	0.0516238	1
ENSG00000011376.5	2797	rs147302177	43147	0.135678	2.698e-07	-0.593226	0.110596	1
ENSG00000144791.5	3138	rs2108918	212943	0.233668	1.46289e-06	0.226531	0.0453292	1
ENSG00000163820.10	3376	rs1546079	112812	0.3475	2.38182e-09	-0.337729	0.0534816	1
ENSG00000160791.12	2932	rs1799987	302	0.440594	2.32373e-05	0.213391	0.0490012	1
ENSG00000241186.3	2974	rs2139637	38087	0.155941	4.43047e-09	0.60218	0.0971692	1
ENSG00000241186.3	2974	rs72622927	-72648	0.235149	3.06361e-05	-0.337299	0.0786672	2
ENSG00000163827.8	2978	rs11309981	24611	0.15	6.32659e-06	0.334217	0.0716466	1
ENSG00000178038.12	2848	rs7610936	13703	0.271357	3.70772e-10	-0.394249	0.0591405	1
ENSG00000181555.15	2523	rs12631730	-75554	0.266169	2.28695e-05	-0.209745	0.0481209	1
ENSG00000114650.14	2099	rs147215799	-22932	0.06	8.06955e-07	0.528396	0.103034	1
ENSG00000163832.11	2064	rs35830922	-220857	0.436548	4.048e-06	0.278425	0.0583956	1
ENSG00000164045.7	1295	rs7644414	69187	0.165842	3.9434e-07	0.633596	0.119929	1
ENSG00000164048.9	1246	rs28759711	-36903	0.155	1.72446e-10	0.586884	0.0862045	1
ENSG00000232112.3	1172	rs4858819	-7168	0.370647	8.73775e-08	-0.331739	0.0592442	1
ENSG00000213689.5	1171	rs4858820	-23100	0.361386	4.40065e-19	-0.604273	0.0595967	1
ENSG00000213689.5	1171	rs117112650	576605	0.0891089	2.9886e-08	-0.616278	0.105893	2
ENSG00000164054.11	1183	rs3816836	174734	0.433168	3.75209e-05	0.234131	0.055263	1
ENSG00000213672.3	1127	rs7630742	56284	0.0696517	3.78559e-07	-0.632461	0.119516	1
ENSG00000068745.10	1135	rs3870336	780071	0.273632	3.91518e-09	-0.407619	0.0655431	1
ENSG00000178252.13	1183	rs7630742	-264507	0.0696517	1.38439e-19	0.862603	0.0836348	1
ENSG00000178057.10	1184	rs3749242	648093	0.0561224	6.72327e-05	0.379842	0.0928661	1
ENSG00000178057.10	1184	rs9814951	-446967	0.104061	0.000122981	-0.290046	0.0737335	2
ENSG00000187492.4	1471	rs76282326	-43	0.0940594	1.13953e-05	-0.448542	0.0990938	1
ENSG00000164076.12	1611	rs12496815	494186	0.456633	0.000136223	-0.299292	0.0766201	1
ENSG00000164078.8	1687	rs78536248	-139474	0.218593	1.46213e-05	0.510859	0.114365	1
ENSG00000004534.10	1772	rs2681780	-79610	0.171642	8.7582e-17	-0.415594	0.0447604	1
ENSG00000186792.11	2355	rs13100173	-507	0.111386	1.70946e-14	-1.06399	0.126245	1
ENSG00000186792.11	2355	rs71633041	593293	0.279487	2.77282e-08	0.487327	0.0834938	2
ENSG00000186792.11	2355	rs147112955	500538	0.0870647	0.000166692	0.551244	0.143043	3
ENSG00000243477.1	2364	rs80049775	183787	0.0757576	2.18269e-06	0.594132	0.121052	1
ENSG00000114378.12	2382	rs3806708	-43563	0.104478	6.26246e-18	0.742741	0.0765	1
ENSG00000068028.13	2417	rs67898548	-5955	0.433673	6.95092e-07	-0.298645	0.057867	1
ENSG00000114735.5	2462	rs61676409	205042	0.265	9.70508e-15	-0.470316	0.0552495	1
ENSG00000179837.6	2266	rs12637997	5484	0.309406	1.42953e-09	0.28904	0.0450753	1
ENSG00000164080.9	2088	rs73078648	-95740	0.3075	1.54281e-17	0.538443	0.0562952	1
ENSG00000090097.16	2021	rs141065160	226013	0.0850515	3.80112e-05	-0.288341	0.0681104	1
ENSG00000114779.15	2029	rs146017215	-78234	0.074359	0.00013377	-0.33477	0.0855973	1
ENSG00000162244.6	2034	rs57263506	9266	0.128713	1.6513e-15	-0.562054	0.0638281	1
ENSG00000164087.3	2080	rs147518913	234623	0.141026	1.73464e-05	-0.542967	0.12266	1
ENSG00000164087.3	2080	rs7615099	955195	0.165842	7.71659e-05	0.456234	0.112515	2
ENSG00000168237.13	2137	rs9311474	17747	0.41206	1.52124e-05	-0.32658	0.0732666	1
ENSG00000163938.12	2424	rs11720243	-97154	0.455224	2.16409e-15	-0.416358	0.0475229	1
ENSG00000114902.9	2489	rs146977835	-147334	0.452736	2.83413e-05	0.203482	0.047254	1
ENSG00000055957.6	2585	rs11711421	-249824	0.432836	1.10268e-05	-0.431897	0.0952522	1
ENSG00000055955.11	2617	rs4687559	33087	0.389447	4.67907e-25	0.621309	0.0506194	1
ENSG00000213533.7	2748	rs7617468	-82063	0.480198	8.92652e-14	0.408802	0.0502218	1
ENSG00000163933.5	3005	rs36033494	-47627	0.363184	1.33054e-25	0.893488	0.0716611	1
ENSG00000163931.11	3134	rs9820968	-15359	0.0948718	5.1796e-07	0.387796	0.0742259	1
ENSG00000162290.12	3348	rs11923572	-285775	0.455224	3.3526e-06	-0.25315	0.0526192	1
ENSG00000157388.9	3619	rs219847	5144	0.41791	2.20511e-06	0.302331	0.0616139	1
ENSG00000157388.9	3619	rs6765876	189905	0.218905	1.66271e-05	0.328898	0.0741291	2
ENSG00000113812.9	3505	rs9880056	18774	0.484848	1.02724e-20	0.711015	0.0663108	1
ENSG00000180376.12	3989	rs9809741	137199	0.343284	1.22682e-11	0.426843	0.0585823	1
ENSG00000163946.9	3985	rs71621823	-117796	0.103535	1.39577e-06	0.281578	0.056227	1
ENSG00000186451.1	3730	rs11916883	-17502	0.114428	5.30641e-07	0.508449	0.0974167	1
ENSG00000144730.12	3571	rs74932439	-88767	0.43	2.22283e-05	0.147885	0.0338746	1
ENSG00000163684.7	2348	rs6925	-11885	0.279703	0.000120483	-0.342097	0.0868592	1
ENSG00000168297.11	2358	rs71091366	-4764	0.234536	8.37414e-07	0.383348	0.0748684	1
ENSG00000168291.8	2468	rs6445975	-49407	0.240099	9.65788e-06	-0.327132	0.0716509	1
ENSG00000272360.1	2432	rs9311677	11443	0.368557	4.35657e-09	-0.562082	0.0906815	1
ENSG00000168306.8	2520	rs4387990	-6663	0.153465	8.204e-07	-0.406365	0.0792942	1
ENSG00000168309.12	2538	rs4681867	-55218	0.420792	8.34093e-11	-0.310125	0.0446795	1
ENSG00000144724.14	2938	rs4515044	567185	0.277228	1.84797e-06	-0.295131	0.0596779	1
ENSG00000241684.1	3443	rs1400908	344894	0.305128	1.26571e-05	0.29503	0.0655414	1
ENSG00000144741.13	2929	rs146159281	167771	0.457921	3.55086e-15	-0.672162	0.0773956	1
ENSG00000144741.13	2929	rs36196715	152332	0.3025	5.33511e-06	0.420884	0.0894489	2
ENSG00000144749.9	3260	rs560180812	224894	0.241206	7.23388e-06	-0.286359	0.0618014	1
ENSG00000172340.10	4287	rs60733262	-245529	0.4	7.28219e-22	-0.654513	0.0586665	1
ENSG00000172340.10	4287	rs35288630	-296000	0.175127	1.56053e-08	-0.45112	0.0757961	2
ENSG00000172340.10	4287	rs11712921	-27398	0.215026	6.1476e-07	-0.393109	0.0757428	3
ENSG00000241316.2	4287	rs13092662	-19527	0.262755	5.73322e-12	-0.686876	0.0925586	1
ENSG00000144746.6	4070	rs75910618	10841	0.2925	1.18459e-13	-0.287161	0.0354873	1
ENSG00000163380.11	4032	rs62255473	10528	0.284264	6.58499e-09	-0.5952	0.0972866	1
ENSG00000172986.8	2861	rs13074542	52703	0.41	2.57829e-09	-0.277915	0.0441159	1
ENSG00000163605.10	2674	rs13085687	-4795	0.346939	2.5605e-07	-0.230233	0.0428341	1
ENSG00000244026.2	3117	rs77709165	122053	0.42487	7.8859e-05	0.398295	0.0983613	1
ENSG00000244026.2	3117	rs138052222	-37554	0.252604	3.32648e-05	0.447835	0.104946	2
ENSG00000242516.1	3010	rs6549813	160731	0.388601	8.34271e-12	-0.750326	0.101974	1
ENSG00000242516.1	3010	rs117014588	211059	0.0615385	3.87992e-05	-0.784277	0.185451	2
ENSG00000227124.4	3030	rs59687161	27269	0.318653	6.89659e-08	-0.472252	0.0836114	1
ENSG00000083937.4	4618	rs2087266	-30976	0.331658	1.09526e-06	0.225219	0.0444971	1
ENSG00000179021.5	4616	rs368653613	27186	0.158974	2.92843e-05	-0.328633	0.0764605	1
ENSG00000184500.10	1420	rs6773487	-52139	0.220297	4.43753e-07	-0.292006	0.0555377	1
ENSG00000178700.3	1520	rs8178607	-128241	0.118812	4.28872e-12	-0.719335	0.0962694	1
ENSG00000239445.1	4698	rs6440028	-71397	0.238806	4.73891e-06	0.530218	0.112056	1
ENSG00000057019.11	4723	rs66517942	70807	0.0721393	1.37261e-07	0.584902	0.106232	1
ENSG00000036054.8	3359	rs7625101	-50820	0.4875	2.5864e-05	-0.220089	0.0508452	1
ENSG00000114021.7	3273	rs4928124	83099	0.275253	7.27712e-05	-0.268525	0.0659877	1
ENSG00000206535.3	3268	rs277646	-46417	0.0895522	2.68574e-06	0.647787	0.133253	1
ENSG00000181458.6	3218	rs12639465	14015	0.246269	2.80486e-13	-0.404248	0.0508809	1
ENSG00000081148.11	3517	rs1398613	663727	0.0527638	7.14331e-06	-0.921846	0.198824	1
ENSG00000138468.11	3402	rs2114300	30375	0.426396	1.0981e-09	0.256573	0.0397021	1
ENSG00000066422.4	3172	rs11708616	-159326	0.215347	3.14751e-05	-0.29055	0.0678814	1
ENSG00000256628.2	3164	rs13060373	-44450	0.487624	1.1343e-08	0.587448	0.0977255	1
ENSG00000144815.10	3116	rs3796278	31	0.146766	1.13655e-31	-0.977026	0.0666835	1
ENSG00000144815.10	3116	rs6797522	45557	0.21134	4.52932e-05	0.240544	0.0574052	2
ENSG00000196776.10	2088	rs5851579	25388	0.30102	1.60263e-05	0.235371	0.0529533	1
ENSG00000144824.15	3562	rs75707527	134975	0.0643564	1.33025e-06	-0.452781	0.0902219	1
ENSG00000138459.4	4845	rs2705531	-73933	0.25	1.24881e-20	-0.609924	0.0570456	1
ENSG00000272761.1	4936	rs2633589	-94471	0.180693	2.44221e-17	-0.685218	0.0721461	1
ENSG00000272761.1	4936	rs1249895	175790	0.318878	5.49675e-08	0.363007	0.0637278	2
ENSG00000091986.11	4972	rs1249895	128162	0.318878	1.5362e-10	0.408115	0.0597594	1
ENSG00000243795.1	4192	rs6438123	-180993	0.477387	5.19461e-06	-0.435401	0.0924129	1
ENSG00000243795.1	4192	rs75216636	43777	0.0867347	2.20404e-05	-0.709715	0.162462	2
ENSG00000206530.4	3780	rs5851900	104761	0.160891	1.86158e-07	-0.303378	0.0557457	1
ENSG00000178075.15	3219	rs34489194	-4009	0.285354	2.09615e-09	-0.476559	0.0751484	1
ENSG00000178075.15	3219	rs3765114	108178	0.290404	4.41845e-05	0.309623	0.0737811	2
ENSG00000172020.8	2355	rs1909576	-73943	0.3775	1.54059e-05	0.31289	0.0702431	1
ENSG00000163389.6	3579	rs56224714	4400	0.288557	1.28988e-14	0.600261	0.0709096	1
ENSG00000138495.2	3625	rs78841649	72944	0.075	2.76366e-05	-0.346087	0.0802551	1
ENSG00000183833.12	3631	esv3597566	-2034	0.201531	4.51678e-07	0.385622	0.0733959	1
ENSG00000173230.11	4300	rs12629986	-107881	0.492268	3.16597e-06	0.219265	0.0454527	1
ENSG00000173226.12	4257	rs4676743	-72210	0.284653	1.23485e-16	0.61305	0.066425	1
ENSG00000114023.11	3861	rs73188330	12565	0.0875	3.08823e-06	0.527691	0.10926	1
ENSG00000196981.2	3896	rs3828362	-3105	0.284653	5.25812e-10	0.446221	0.067598	1
ENSG00000272758.1	3894	rs3828362	-3277	0.284653	1.42932e-05	0.406472	0.090885	1
ENSG00000173193.9	3843	rs372546399	42317	0.461538	5.42971e-13	0.397232	0.0507216	1
ENSG00000273033.1	3484	rs7618119	-2375	0.273196	3.49771e-06	0.352066	0.0733269	1
ENSG00000065485.13	3342	rs4450740	282200	0.26943	5.58585e-05	0.24385	0.0589476	1
ENSG00000175455.10	3620	rs112115077	5910	0.374359	4.84464e-12	0.218027	0.0292627	1
ENSG00000163848.14	5058	rs147694053	-22692	0.489691	2.40876e-05	0.220912	0.0508307	1
ENSG00000171084.11	4503	rs13080699	10065	0.0628141	1.26608e-07	1.14891	0.208034	1
ENSG00000189366.5	4493	rs4646751	169779	0.125	4.6721e-08	-0.751512	0.131207	1
ENSG00000114544.11	4463	rs6806350	-56772	0.131188	1.26452e-07	0.388015	0.0702356	1
ENSG00000114544.11	4463	rs58582416	-54847	0.298507	8.223e-06	0.32756	0.0711405	2
ENSG00000070476.10	4577	rs5852484	-12844	0.4425	7.14283e-09	-0.337775	0.0553538	1
ENSG00000180767.5	4582	rs11717719	4669	0.331683	4.34546e-40	-0.971639	0.0548676	1
ENSG00000114554.7	3653	rs2361699	57025	0.467662	8.57827e-10	-0.266762	0.0409828	1
ENSG00000163870.10	3084	rs920230	-12108	0.194872	3.19739e-11	-0.482679	0.0678417	1
ENSG00000187715.9	2919	rs9828160	40867	0.223881	7.88405e-09	0.556728	0.0914957	1
ENSG00000187715.9	2919	rs59550971	-252	0.114213	1.28774e-07	-0.610255	0.110539	2
ENSG00000177646.13	2579	rs78334413	143050	0.0673575	7.84923e-06	0.661952	0.143453	1
ENSG00000172780.12	2640	rs1514025	834938	0.150754	2.64508e-07	0.395629	0.0736999	1
ENSG00000183624.9	2711	rs74893108	-49083	0.119898	3.63407e-05	-0.292727	0.0689642	1
ENSG00000251474.2	2803	rs6764349	-18552	0.169154	3.12437e-05	0.252543	0.0589767	1
ENSG00000163913.7	2923	rs146108044	95201	0.408629	6.20454e-09	0.375025	0.0611823	1
ENSG00000004399.8	2790	rs80263713	-75095	0.309645	6.10936e-06	0.182821	0.0391234	1
ENSG00000249846.2	3001	rs112643777	12311	0.420398	5.49902e-16	-0.72868	0.0810898	1
ENSG00000228252.4	3086	rs113111443	-105272	0.446429	5.05176e-07	-0.396528	0.0758191	1
ENSG00000017260.15	3418	rs719552	204203	0.186869	8.30538e-08	0.412635	0.0735539	1
ENSG00000114670.9	3863	rs13076493	-15182	0.105	1.39812e-06	0.585291	0.116883	1
ENSG00000196353.7	4878	rs9823930	-435937	0.484375	1.48173e-12	-0.542329	0.0708194	1
ENSG00000014257.11	4901	rs35838771	20873	0.497462	4.12949e-10	0.468677	0.0705177	1
ENSG00000113971.14	4372	rs56214742	-4790	0.357513	3.98628e-10	0.47403	0.0711978	1
ENSG00000113971.14	4372	rs2369832	-3913	0.49505	6.13439e-14	0.487857	0.0594038	2
ENSG00000113971.14	4372	rs72628561	-5432	0.497423	5.32173e-07	-0.290059	0.0555532	3
ENSG00000091513.10	3788	rs4428180	1574	0.340206	4.33683e-06	-0.280264	0.0589769	1
ENSG00000163785.8	3279	rs12635144	-171482	0.264103	3.06371e-09	-0.379338	0.0605346	1
ENSG00000260633.1	3212	rs7644134	-47439	0.115	3.05195e-05	0.561056	0.130847	1
ENSG00000182923.12	3110	rs4974479	20846	0.1325	2.49626e-07	-0.493914	0.0917994	1
ENSG00000129055.8	3111	rs10682759	5764	0.158291	1.58902e-22	-0.809208	0.0711567	1
ENSG00000114054.9	1816	rs7621308	306380	0.169154	3.643e-11	-0.545703	0.0769542	1
ENSG00000168917.8	2499	rs202204024	-72215	0.103535	4.027e-05	0.42154	0.0999138	1
ENSG00000174564.8	2603	rs55871480	-5	0.205446	4.03867e-16	-0.806117	0.0892068	1
ENSG00000118017.3	2814	rs7613558	-2561	0.40796	4.62428e-13	-0.657696	0.0836845	1
ENSG00000114107.4	2543	rs2305269	27955	0.330769	5.08881e-10	0.430973	0.0652276	1
ENSG00000051382.4	2483	rs773450	-256812	0.395	5.8818e-06	-0.214884	0.0458983	1
ENSG00000069849.6	2675	rs6785570	8921	0.426396	2.13298e-08	-0.234352	0.0398169	1
ENSG00000114127.6	2830	rs4582075	26641	0.393564	7.70499e-07	-0.202083	0.0393274	1
ENSG00000144935.10	3021	rs146518818	82714	0.116915	2.28211e-07	-0.354283	0.0656164	1
ENSG00000163710.3	2863	rs2125125	-7958	0.227723	4.69433e-08	-0.311006	0.054308	1
ENSG00000188313.8	3090	rs67703040	13077	0.164975	3.90112e-10	-0.557642	0.0837698	1
ENSG00000144891.13	2943	rs1874294	-456996	0.0746269	1.57318e-05	-0.388217	0.0872525	1
ENSG00000163754.13	2869	rs812819	124646	0.446154	2.82048e-05	0.226192	0.0525133	1
ENSG00000163755.4	2884	rs1523510	24750	0.159794	6.98082e-06	0.356188	0.0767339	1
ENSG00000114744.4	2656	rs12330718	-14132	0.274869	5.04511e-17	0.415292	0.0443026	1
ENSG00000144895.7	3006	rs113831438	-2213	0.126866	2.34019e-25	-0.78753	0.0636075	1
ENSG00000152580.8	3162	rs2410925	209770	0.492347	6.63056e-10	-0.459165	0.0700202	1
ENSG00000240602.3	3256	rs62276071	11490	0.265152	1.27361e-35	0.942207	0.0586725	1
ENSG00000114790.8	3232	rs1617481	-19830	0.49	3.64374e-30	0.759786	0.053844	1
ENSG00000114790.8	3232	rs7646922	-71831	0.301508	6.93987e-06	-0.264494	0.0569521	2
ENSG00000243069.3	3231	rs35526449	-17537	0.487562	7.60702e-10	0.633945	0.0970557	1
ENSG00000196549.6	2313	rs74795226	176079	0.1925	7.62784e-05	0.208594	0.051413	1
ENSG00000174928.11	2172	rs7645831	-150335	0.486911	1.14426e-06	-0.402252	0.0796256	1
ENSG00000169359.9	2137	rs6787781	-36867	0.361257	3.56754e-05	-0.264084	0.0621489	1
ENSG00000163655.11	2147	rs141549063	97520	0.383249	5.54559e-07	-0.362164	0.0695158	1
ENSG00000114850.2	2439	rs1046666	-14968	0.158416	6.29033e-05	-0.24115	0.0587233	1
ENSG00000243926.1	2518	rs13061457	51255	0.260204	1.00807e-05	-0.420074	0.0922124	1
ENSG00000240875.1	2521	rs78579487	-16183	0.155	1.22567e-21	1.10248	0.0997316	1
ENSG00000174891.8	3227	rs55842512	440957	0.139303	6.04373e-06	-0.497323	0.106369	1
ENSG00000168827.10	3405	rs11436468	37690	0.133166	2.7749e-06	-0.380668	0.0784246	1
ENSG00000079257.3	3410	rs17643917	95257	0.139303	2.94183e-07	0.422183	0.0789784	1
ENSG00000163590.9	3095	rs201921771	159873	0.39801	1.39928e-05	0.131528	0.0293756	1
ENSG00000169255.9	2986	rs35599916	-20819	0.271574	1.06581e-05	-0.299949	0.0660345	1
ENSG00000163536.8	2505	rs9826801	62355	0.259162	5.17102e-05	0.265659	0.0639182	1
ENSG00000173905.4	2420	rs57669196	-84784	0.0558376	3.53755e-09	0.778572	0.124797	1
ENSG00000171757.11	3307	rs10936601	-2325	0.323383	3.75736e-10	0.575964	0.0864313	1
ENSG00000173890.12	3189	rs149655088	33708	0.373134	7.24389e-07	-0.3114	0.0604438	1
ENSG00000013297.6	2694	rs6799899	134350	0.492386	4.56451e-09	-0.397196	0.0641523	1
ENSG00000013297.6	2694	rs147418079	67759	0.152062	5.72232e-05	-0.412353	0.0998127	2
ENSG00000163584.13	2778	rs61790483	-55372	0.398515	5.4716e-09	-0.355255	0.0577262	1
ENSG00000177565.11	3196	rs6775396	-436144	0.0866337	6.7225e-06	-0.320344	0.0688815	1
ENSG00000121864.5	2688	rs62410442	-136	0.373762	2.33673e-05	-0.272288	0.0625453	1
ENSG00000171109.14	2710	rs2032700	-25303	0.0915842	1.5871e-12	0.739168	0.0966741	1
ENSG00000136522.9	2490	rs16830587	-38555	0.141089	1.22837e-05	0.354192	0.0785595	1
ENSG00000058063.11	3044	rs9819180	12766	0.329949	3.51241e-09	0.272954	0.043742	1
ENSG00000240024.1	3363	rs9836422	-13040	0.358911	3.42417e-05	-0.37059	0.0870052	1
ENSG00000172578.7	3546	rs112613821	3835	0.0675	1.3088e-07	0.494668	0.0896817	1
ENSG00000114770.12	3489	rs4148580	-50620	0.378713	1.16401e-10	0.230744	0.0335373	1
ENSG00000145191.7	3457	rs6806377	-9917	0.435644	1.85338e-05	-0.248972	0.0564587	1
ENSG00000175166.12	3397	rs843355	-9800	0.139175	7.27853e-09	-0.36901	0.0605091	1
ENSG00000090539.11	3278	rs2293606	8632	0.132124	1.40715e-05	0.301186	0.0672874	1
ENSG00000127241.12	3642	rs3774288	-15460	0.11	2.16423e-29	1.13438	0.0821082	1
ENSG00000136514.2	3691	rs3821812	2692	0.293367	4.11805e-06	-0.354419	0.0743956	1
ENSG00000127249.10	3737	rs10937592	-9862	0.360406	1.30644e-08	-0.577689	0.0965507	1
ENSG00000178772.6	4335	rs6767550	428	0.0668317	2.61454e-15	1.21746	0.139457	1
ENSG00000231770.1	4400	rs76704828	-4044	0.224227	1.80363e-16	0.892026	0.0973006	1
ENSG00000041802.6	4291	rs3821402	-23627	0.218421	9.34435e-21	0.857988	0.0799075	1
ENSG00000185112.4	4274	rs73889984	255346	0.223881	5.74667e-06	-0.314984	0.0672018	1
ENSG00000224769.1	4077	rs2291654	135895	0.296875	7.65214e-16	-0.79962	0.0895228	1
ENSG00000242086.4	4025	rs2550271	99983	0.365285	4.3856e-12	-0.515422	0.0690157	1
ENSG00000176945.12	3959	rs712009	22978	0.333333	2.03119e-27	0.84291	0.0642772	1
ENSG00000185485.10	3536	rs2291652	-239396	0.3575	3.97627e-12	-0.582935	0.0778395	1
ENSG00000185485.10	3536	rs4927705	34210	0.195545	1.13869e-06	-0.515337	0.101965	2
ENSG00000163959.5	3288	rs58954032	22765	0.148241	2.64342e-07	-0.709595	0.132184	1
ENSG00000161217.7	3172	rs200686303	784723	0.101562	1.76653e-05	-0.389602	0.0881173	1
ENSG00000213123.6	3076	rs2270769	-276	0.148241	5.10586e-05	-0.514436	0.123679	1
ENSG00000163964.9	3021	rs712004	396	0.211443	5.58517e-06	0.362253	0.077178	1
ENSG00000119231.6	2987	rs3214858	74761	0.20202	5.31717e-08	0.485087	0.0850829	1
ENSG00000119227.3	2873	rs6780708	-15012	0.186567	3.23534e-17	-0.713936	0.0755305	1
ENSG00000119227.3	2873	rs1024217	406455	0.0717822	4.35113e-05	0.483008	0.114992	2
ENSG00000228109.1	2857	rs4912589	-341466	0.195545	4.56837e-05	-0.423041	0.101026	1
ENSG00000075711.16	2354	rs338217	756	0.316832	6.34688e-05	0.207561	0.050572	1
ENSG00000161267.7	1875	rs2567341	-15841	0.116162	9.77603e-06	0.538217	0.117959	1
ENSG00000250312.2	1959	rs6815339	-2023	0.243655	2.38348e-30	1.09519	0.077357	1
ENSG00000215375.2	3103	rs72613109	-7770	0.244845	1.57026e-06	-0.315728	0.0633773	1
ENSG00000169026.8	3134	rs34009952	9736	0.384615	7.85176e-07	0.272657	0.0531044	1
ENSG00000185619.13	3156	rs7672618	29753	0.2475	3.75675e-29	-0.743171	0.0540557	1
ENSG00000185619.13	3156	rs111386626	43869	0.09799	2.03165e-13	0.64114	0.0800989	2
ENSG00000168993.10	3391	rs2306250	-33478	0.426768	2.21482e-06	-0.231089	0.0471149	1
ENSG00000145214.9	3394	rs13101828	-14963	0.34456	8.37954e-19	0.574432	0.0572308	1
ENSG00000145214.9	3394	rs11248059	-20352	0.0858586	4.44745e-05	-0.426074	0.10157	2
ENSG00000127415.8	3394	rs35654957	29292	0.243523	5.72952e-14	0.482492	0.058701	1
ENSG00000127415.8	3394	rs4690326	-27087	0.492574	3.75744e-12	0.377072	0.0502837	2
ENSG00000145217.9	3399	rs34931738	-34035	0.494975	1.11379e-09	-0.506712	0.0784413	1
ENSG00000178222.8	3439	rs2290407	-32079	0.326733	5.17183e-09	-0.540541	0.0876775	1
ENSG00000273179.1	3416	rs62296477	-54088	0.299492	4.04445e-09	0.400938	0.064534	1
ENSG00000163945.11	3682	rs4974559	39794	0.364322	4.46083e-13	0.357352	0.0454333	1
ENSG00000174137.8	3713	rs798726	-818	0.102564	2.09156e-08	0.878782	0.149207	1
ENSG00000270195.1	3731	rs201917156	659651	0.334197	1.86491e-05	0.402166	0.0912292	1
ENSG00000159733.9	2535	rs111964685	11418	0.492537	4.25467e-24	0.710082	0.0595056	1
ENSG00000109736.10	2892	rs626038	-61676	0.323232	4.90871e-05	-0.213543	0.051217	1
ENSG00000249673.2	2892	rs553567632	-23451	0.452736	1.24266e-08	0.400701	0.0668596	1
ENSG00000163956.6	3106	rs2699410	-32882	0.158291	1.67182e-06	0.243711	0.0490586	1
ENSG00000132406.7	4091	rs112271510	5883	0.182051	8.11802e-08	-0.401405	0.0714921	1
ENSG00000168824.10	4547	rs3792686	43201	0.45297	4.31689e-09	0.497693	0.0802706	1
ENSG00000072832.10	3948	rs7684935	31916	0.225641	1.70131e-10	0.488846	0.0717779	1
ENSG00000152969.12	3573	rs11727104	-19601	0.330729	1.32021e-09	0.409202	0.0636641	1
ENSG00000013288.4	3120	rs66497329	-18444	0.170051	1.90267e-06	-0.438444	0.0887742	1
ENSG00000170846.11	3122	rs11946525	-1626	0.170854	2.06134e-08	0.488976	0.0829817	1
ENSG00000184985.12	3498	rs7435365	38847	0.2575	5.74993e-07	0.339796	0.0653204	1
ENSG00000170801.5	3405	rs2285773	-535979	0.165842	1.74468e-05	-0.3704	0.0837173	1
ENSG00000109625.14	2822	rs35572027	-120650	0.412371	1.45475e-06	-0.372234	0.0744662	1
ENSG00000250942.1	4328	rs151311132	-32912	0.226131	3.38106e-09	0.594129	0.0950994	1
ENSG00000109667.7	4951	rs56267284	77810	0.0668317	1.81191e-07	0.436202	0.0800686	1
ENSG00000071127.12	5138	rs12648610	-3761	0.379397	1.1431e-10	-0.38341	0.055677	1
ENSG00000071127.12	5138	rs28798076	180131	0.382653	1.21598e-05	-0.253209	0.0561209	2
ENSG00000163145.8	3611	rs4698105	54611	0.14899	3.99685e-06	0.447276	0.0937523	1
ENSG00000048342.11	3784	rs4235380	218439	0.446429	8.69759e-06	0.284331	0.0619414	1
ENSG00000237765.2	3706	rs148306182	-120143	0.0925	8.41304e-08	-0.570349	0.101715	1
ENSG00000214846.4	3731	rs12651052	-4814	0.462687	1.29614e-21	-0.864998	0.0783106	1
ENSG00000004468.8	3686	rs10939634	-3992	0.27	1.63369e-07	0.379749	0.0694296	1
ENSG00000137441.7	3461	rs55927777	-3849	0.262376	2.02028e-06	-0.256589	0.0520947	1
ENSG00000151552.7	3748	rs3094278	-14965	0.2825	5.65129e-06	-0.286183	0.0610066	1
ENSG00000118579.7	3711	rs9760627	35254	0.161692	2.75943e-14	-0.613515	0.0735815	1
ENSG00000163257.6	3746	rs2724475	134051	0.472772	4.28246e-08	0.346382	0.0602889	1
ENSG00000152990.9	3766	rs59538761	-32445	0.0753769	1.15797e-05	0.410146	0.0906875	1
ENSG00000109610.5	3594	rs1007991	9151	0.348718	2.34671e-05	-0.211017	0.0484826	1
ENSG00000181982.13	3497	rs371867835	-38230	0.0929648	4.48684e-07	-0.627671	0.119433	1
ENSG00000038210.9	3136	rs117389914	41210	0.190594	1.57692e-17	-0.569877	0.0595604	1
ENSG00000038210.9	3136	rs13126443	-699656	0.21	7.67939e-06	0.257897	0.0558162	2
ENSG00000053900.6	2882	rs1533133	5470	0.173267	9.13293e-07	-0.3787	0.0742356	1
ENSG00000109689.10	2650	rs4505809	1113	0.39899	1.94934e-08	-0.406156	0.0687753	1
ENSG00000109689.10	2650	rs724624	156421	0.170792	4.08226e-05	-0.360626	0.0855309	2
ENSG00000240005.1	2658	rs58968032	24075	0.394472	4.13078e-10	-0.564867	0.0849913	1
ENSG00000169851.11	3562	rs118032713	740420	0.138191	3.17835e-05	0.4677	0.10933	1
ENSG00000169299.9	4739	rs3775796	2103	0.30198	8.63801e-18	-0.509477	0.052754	1
ENSG00000065882.11	4927	rs200009632	99232	0.0681818	1.22871e-07	0.651487	0.117832	1
ENSG00000196355.2	4417	rs168088	-16951	0.13	2.04207e-15	-0.753637	0.0859259	1
ENSG00000174130.8	4257	rs3775073	-15580	0.35396	7.20092e-14	0.390039	0.0477037	1
ENSG00000197712.7	4174	rs10026487	41432	0.435644	3.29329e-10	0.318709	0.0476513	1
ENSG00000163682.11	3751	rs2608824	-12789	0.247525	4.84738e-52	0.970327	0.0433242	1
ENSG00000109814.7	3697	rs11930163	-41625	0.453846	9.55403e-06	0.178947	0.0391724	1
ENSG00000078177.9	3167	rs794021	12895	0.0984849	1.01968e-05	0.304716	0.0669294	1
ENSG00000154277.8	2852	rs13140566	-18822	0.1775	1.29182e-12	0.751569	0.0978382	1
ENSG00000064042.13	2807	rs35501177	-491579	0.1825	2.69814e-05	-0.277023	0.0641519	1
ENSG00000124406.12	3792	rs2612524	-2207	0.450495	9.67422e-14	0.346574	0.0426485	1
ENSG00000183783.6	3994	rs35326381	137959	0.288945	1.56213e-08	0.581404	0.0977507	1
ENSG00000151806.9	3570	rs35779443	-38779	0.385572	1.39844e-16	0.5294	0.057487	1
ENSG00000163281.7	3543	rs6813425	-67092	0.3875	4.15336e-24	-0.578952	0.0484509	1
ENSG00000163281.7	3543	rs1491315	-71632	0.472637	6.59542e-05	0.222573	0.0543509	2
ENSG00000145246.9	3702	rs4391005	57823	0.272277	8.40261e-06	0.226008	0.049149	1
ENSG00000163293.7	3340	rs201747292	81349	0.335025	1.94879e-06	0.484365	0.0981785	1
ENSG00000198515.9	3169	rs5858099	-2251	0.292079	9.53466e-27	0.971124	0.0753381	1
ENSG00000198515.9	3169	rs33928046	-42301	0.426396	5.65936e-05	-0.294685	0.0712819	2
ENSG00000074966.6	3094	rs59709229	98054	0.284264	7.35128e-05	-0.347771	0.0855165	1
ENSG00000109180.10	2055	rs2572345	46910	0.447236	1.4257e-07	-0.309986	0.0563816	1
ENSG00000109184.10	1686	rs6818624	483052	0.0866337	5.91486e-05	-0.382708	0.0928407	1
ENSG00000163069.8	1946	rs118102151	-162691	0.111386	7.49187e-12	0.571167	0.0774598	1
ENSG00000163071.6	1970	rs114774031	105522	0.401515	7.26931e-06	-0.295897	0.0638756	1
ENSG00000226950.2	3404	rs147867791	22453	0.166667	4.78081e-08	0.470719	0.0822503	1
ENSG00000184178.11	3462	rs147983882	-122380	0.1675	3.47497e-05	-0.407443	0.0957395	1
ENSG00000249341.1	3517	rs11731952	129202	0.48995	2.70624e-05	0.375111	0.0868816	1
ENSG00000072201.9	3516	rs3215225	-182613	0.325758	9.4342e-06	-0.291403	0.0637481	1
ENSG00000134851.8	3450	rs55793804	145993	0.35641	1.49244e-06	0.197323	0.0395198	1
ENSG00000090989.13	3688	rs73238355	-48994	0.495025	1.27403e-05	0.223819	0.0497391	1
ENSG00000109265.8	4137	rs34577487	-116519	0.0820896	3.58726e-08	-0.531679	0.0919663	1
ENSG00000157426.9	4523	rs79556122	-31751	0.242574	1.2872e-07	-0.464893	0.0842307	1
ENSG00000128059.4	4513	rs4280802	96971	0.121287	2.66176e-05	0.488722	0.113089	1
ENSG00000174780.11	4545	rs7690100	11239	0.1575	6.77126e-20	-0.737919	0.070773	1
ENSG00000196503.2	4572	rs61580407	-63228	0.193069	2.80667e-14	0.822202	0.098644	1
ENSG00000128040.6	4913	rs34393987	-551	0.101485	1.76494e-23	1.426	0.121746	1
ENSG00000269949.1	5117	rs781669	-7745	0.282828	9.7149e-06	-0.507616	0.111216	1
ENSG00000084092.6	5174	rs1718882	14728	0.492386	2.21711e-05	-0.222155	0.0508797	1
ENSG00000033178.8	3216	rs354862	-67134	0.15051	4.21832e-10	-0.401995	0.0605207	1
ENSG00000248049.2	3216	rs34086872	-29841	0.174129	3.39678e-10	-0.725683	0.108593	1
ENSG00000126545.9	5253	rs28457169	582357	0.472772	6.97772e-08	-0.365861	0.0648026	1
ENSG00000171195.6	3864	rs80242151	-671445	0.290404	2.62039e-06	0.384118	0.0789075	1
ENSG00000171195.6	3864	rs80312017	6718	0.183168	1.77052e-05	0.456919	0.103336	2
ENSG00000187689.5	3878	rs11941881	-52040	0.415	1.5997e-18	-0.632193	0.0636869	1
ENSG00000018189.8	3469	rs12512502	206417	0.381188	6.84346e-10	0.274083	0.0418341	1
ENSG00000156136.5	3480	rs72854124	-35102	0.11809	3.0445e-12	-0.502252	0.0666803	1
ENSG00000163735.6	2317	rs3117604	-129828	0.490099	8.07161e-05	-0.380511	0.0941234	1
ENSG00000124882.3	2756	rs66858676	263691	0.452261	2.93175e-05	0.203383	0.0473227	1
ENSG00000174808.7	3428	rs28549760	-379	0.0671642	2.60069e-08	0.623495	0.106653	1
ENSG00000169116.7	3345	rs4859954	353749	0.212821	1.32885e-05	0.374883	0.0834963	1
ENSG00000163743.9	4283	rs11722278	-1000	0.15099	1.35711e-07	0.425199	0.0771929	1
ENSG00000138744.10	4446	rs13138223	-2487	0.079602	2.55772e-10	0.622743	0.0924241	1
ENSG00000138744.10	4446	rs33992210	-6467	0.403646	2.73761e-10	-0.335307	0.0498578	2
ENSG00000138750.10	4449	rs17001416	-37869	0.205446	1.81409e-05	-0.333613	0.0755638	1
ENSG00000138760.4	4539	rs6825004	-24681	0.348958	1.78091e-10	-0.295755	0.0434627	1
ENSG00000138760.4	4539	rs6817956	34348	0.388325	4.19267e-05	-0.169368	0.0402332	2
ENSG00000189157.9	4539	rs6817956	34201	0.388325	9.51844e-09	-0.323067	0.0534368	1
ENSG00000118816.5	4068	rs17002339	-44226	0.0945274	2.72261e-07	-0.294244	0.054876	1
ENSG00000138767.8	3767	rs60545085	-65714	0.166667	5.17809e-25	-0.675092	0.0550715	1
ENSG00000138772.8	2534	rs10028001	30299	0.35396	1.00115e-06	-0.291158	0.0573013	1
ENSG00000251442.1	2620	rs118190473	11194	0.121287	1.11259e-16	-0.499315	0.0540028	1
ENSG00000138756.13	2923	rs118190473	-119245	0.121287	7.61636e-07	-0.274251	0.0533334	1
ENSG00000138756.13	2923	rs7699905	-78609	0.34949	9.7277e-05	-0.158962	0.0397903	2
ENSG00000250334.1	2653	rs13144408	61660	0.5	5.72225e-14	0.491136	0.0597844	1
ENSG00000163297.12	2848	rs13124169	52852	0.485075	1.06332e-05	-0.255356	0.0562104	1
ENSG00000249242.3	2745	rs28604899	159283	0.3225	6.17941e-05	-0.263445	0.0640818	1
ENSG00000145284.7	2842	rs3857141	-9609	0.164975	5.81143e-05	0.298671	0.0723756	1
ENSG00000251022.2	2743	rs60909079	8131	0.4475	1.94303e-38	0.738201	0.0431848	1
ENSG00000163319.6	2588	rs13138461	-184190	0.141791	3.8709e-05	-0.290297	0.068646	1
ENSG00000163633.6	3084	rs72667724	-6271	0.236041	2.25965e-05	-0.459848	0.10543	1
ENSG00000198189.6	3088	rs7685308	-27090	0.268229	9.29896e-30	0.531017	0.0380753	1
ENSG00000170502.8	3057	rs7689678	-10273	0.256219	1.13975e-05	0.31176	0.068876	1
ENSG00000118785.9	3197	rs72655796	-122321	0.368687	3.15699e-10	0.530245	0.0791857	1
ENSG00000118762.3	3260	rs2728114	8671	0.3175	3.60389e-06	0.176379	0.0367877	1
ENSG00000177432.6	3416	rs1063143	9614	0.2875	1.89516e-09	0.528126	0.0830565	1
ENSG00000138640.10	3089	rs1533294	15573	0.0572139	4.36179e-05	0.530369	0.126307	1
ENSG00000163104.13	3222	rs2578126	-249761	0.333333	8.45032e-06	0.248352	0.0540236	1
ENSG00000163110.10	3474	rs7690296	188422	0.4175	3.57507e-07	0.220909	0.041649	1
ENSG00000198099.4	2809	rs1312200	-66592	0.397959	7.17926e-05	-0.273107	0.0670567	1
ENSG00000245322.2	3187	rs6532842	121871	0.137056	5.0645e-05	0.561641	0.134961	1
ENSG00000254531.1	3111	rs2850329	6327	0.469543	8.3295e-14	0.478211	0.0586642	1
ENSG00000153064.7	3097	rs10032160	430138	0.327225	3.42433e-05	0.290189	0.0681292	1
ENSG00000248971.2	3291	rs223322	148866	0.420398	3.1837e-05	-0.487883	0.11406	1
ENSG00000230069.3	3290	rs6533039	207660	0.4275	8.88391e-05	-0.441434	0.109866	1
ENSG00000109323.4	3246	rs223492	-7043	0.410256	1.72945e-13	0.420971	0.0524407	1
ENSG00000109332.15	3178	rs223490	-110936	0.423858	1.12022e-05	-0.198772	0.0438742	1
ENSG00000164037.12	3195	rs79138519	-192021	0.463918	6.36751e-05	-0.379606	0.0925092	1
ENSG00000164039.10	3168	rs17522932	190	0.101485	3.57087e-08	0.584052	0.101009	1
ENSG00000138777.15	2426	rs190122504	-151509	0.188776	1.09308e-06	-0.334389	0.0660603	1
ENSG00000168743.8	2256	rs117321063	113505	0.115979	2.0146e-06	-0.422935	0.0858565	1
ENSG00000155011.4	2570	rs78625156	-86929	0.0728643	2.46644e-07	0.835802	0.15527	1
ENSG00000138801.4	2519	rs2726178	-7623	0.479487	5.89713e-06	0.359545	0.0768073	1
ENSG00000138796.11	3009	rs10000124	195581	0.0693069	3.51658e-06	0.383583	0.0799115	1
ENSG00000249465.1	3801	rs4956066	-375568	0.184343	4.3352e-05	0.494591	0.117743	1
ENSG00000205403.8	4274	rs10033900	-64268	0.331683	3.073e-11	0.276225	0.0387684	1
ENSG00000205403.8	4274	rs17040219	-542950	0.0558376	4.21286e-06	-0.375524	0.0788957	2
ENSG00000183423.7	4260	rs12644142	-28493	0.262376	2.24728e-06	-0.471512	0.0961969	1
ENSG00000138798.7	4201	rs2347137	21515	0.281407	1.74479e-06	-0.304534	0.0614199	1
ENSG00000174749.5	3105	rs374915664	-3076	0.467005	2.52288e-11	0.279395	0.039036	1
ENSG00000145362.12	2700	rs29314	485499	0.228205	8.04565e-07	0.230795	0.0449979	1
ENSG00000269893.2	3467	rs542716450;rs573768630;rs557100945	-25224	0.181579	2.21995e-05	0.319245	0.0731213	1
ENSG00000260404.2	4067	rs13124091	95823	0.196517	2.83517e-09	-0.344106	0.0547629	1
ENSG00000260404.2	4067	rs3956480	847933	0.455729	4.42128e-09	0.300606	0.0485033	2
ENSG00000225892.3	4057	rs6841872	603800	0.30203	7.77948e-06	-0.304901	0.0660327	1
ENSG00000225892.3	4057	rs10434025	20340	0.190355	2.85639e-05	-0.305112	0.0708747	2
ENSG00000172403.6	3747	rs12507195	152591	0.11809	1.30805e-06	0.276612	0.0550772	1
ENSG00000145390.7	3557	rs6534129	-65551	0.169154	2.65371e-14	-0.473026	0.0566876	1
ENSG00000164096.10	3541	rs2203039	-93253	0.461929	1.32911e-06	-0.246501	0.0491164	1
ENSG00000249244.1	3524	rs7655048	11794	0.374346	1.40862e-05	0.442223	0.0988016	1
ENSG00000245958.2	3413	rs79244813	-21099	0.395	6.90024e-34	-0.98477	0.0638259	1
ENSG00000138735.11	3731	rs6834621	182945	0.200521	2.53475e-08	-0.311569	0.0532489	1
ENSG00000173376.9	4243	rs1390563	-367352	0.238806	2.86572e-13	-0.47055	0.0592534	1
ENSG00000186867.6	4074	rs9884902	41248	0.426768	2.00512e-05	-0.377167	0.0859009	1
ENSG00000164111.10	3610	rs7655436	2297	0.18408	3.16359e-12	-0.429936	0.0571304	1
ENSG00000123737.8	3489	rs3805159	112086	0.179688	2.66491e-05	0.381068	0.0881841	1
ENSG00000196159.7	3532	rs1506360	161270	0.1625	3.01898e-05	0.291675	0.0679807	1
ENSG00000164074.10	2957	rs113154683	-49600	0.246269	2.32586e-13	-0.507394	0.0636071	1
ENSG00000251432.2	2941	rs10629374	161184	0.487624	7.19017e-09	-0.386687	0.0633829	1
ENSG00000151470.8	4168	rs337277	15887	0.168342	1.11441e-11	0.716706	0.0980902	1
ENSG00000151470.8	4168	rs1757941	-13972	0.321608	1.04815e-05	-0.344791	0.0758259	2
ENSG00000085871.4	2515	rs8192013	1469	0.39604	1.83172e-12	0.450052	0.0590541	1
ENSG00000109436.7	2244	rs12500209	-33602	0.379397	7.20427e-06	0.244008	0.0526503	1
ENSG00000170153.6	2806	rs17006987	-9256	0.151282	1.55008e-14	-0.741931	0.0879641	1
ENSG00000109445.6	2807	rs920039	-24587	0.137755	9.20472e-06	0.38317	0.0837169	1
ENSG00000248810.1	2942	rs2321966	-25480	0.312183	2.93942e-09	-0.46344	0.0738615	1
ENSG00000153147.5	3904	rs1032592	65615	0.267327	6.91692e-05	-0.196174	0.0480546	1
ENSG00000236296.3	3895	rs28498764	15576	0.3775	5.94635e-08	0.533765	0.0939972	1
ENSG00000251600.1	3829	rs9993659	162379	0.243655	1.96609e-05	-0.408326	0.0928964	1
ENSG00000151611.9	2311	rs55763949	615012	0.100503	3.89184e-05	-0.548616	0.129771	1
ENSG00000145425.5	2941	rs11358082	78608	0.225248	2.47451e-13	-0.313622	0.039368	1
ENSG00000270681.1	2882	rs7675597	-30681	0.282178	1.27726e-08	-0.542785	0.0906494	1
ENSG00000059691.7	2611	rs6849111	26699	0.414141	2.55592e-07	-0.386663	0.0719324	1
ENSG00000245954.2	2868	rs7668917	-1345	0.188119	1.17159e-07	-0.471895	0.0851974	1
ENSG00000164144.10	2700	rs6850467	-4454	0.451531	5.42567e-08	0.348244	0.0611252	1
ENSG00000109654.10	2829	rs6822903	45031	0.188119	2.95356e-09	-0.394611	0.062901	1
ENSG00000145423.4	3420	rs6829092	754082	0.39196	1.30435e-06	-0.273965	0.0545434	1
ENSG00000185149.5	4125	rs6813291	-113097	0.384817	1.31041e-05	0.361296	0.0804104	1
ENSG00000145431.6	3813	rs36103835	-147045	0.109453	2.63534e-06	0.36593	0.0751913	1
ENSG00000145431.6	3813	rs28414281	-592588	0.0618812	2.10394e-05	0.472971	0.107989	2
ENSG00000109738.6	3632	rs9998677	-9699	0.28	1.93532e-10	-0.412321	0.0607295	1
ENSG00000109738.6	3632	rs73856826	18177	0.0965347	1.09289e-06	0.457699	0.0903992	2
ENSG00000248429.1	3000	rs2881373	-771	0.0525	2.54508e-14	-0.979432	0.117277	1
ENSG00000164125.11	3002	esv3602823	-187181	0.138021	6.75643e-05	0.350621	0.0857618	1
ENSG00000171497.4	3056	rs17843899	-3039	0.15736	3.73992e-08	-0.469567	0.0813412	1
ENSG00000198498.5	3837	rs78238938	787080	0.157068	3.94909e-05	0.388472	0.0919698	1
ENSG00000273449.1	3851	rs5863616	18615	0.425641	1.08907e-05	0.370652	0.0816919	1
ENSG00000145416.9	4246	rs3797025	-854637	0.265	5.02719e-06	0.185723	0.0393642	1
ENSG00000109472.9	3850	rs1438109	28682	0.405	1.44961e-06	0.340816	0.0681702	1
ENSG00000181381.9	3309	rs11734310	-158486	0.0918367	1.23192e-09	-0.65931	0.102367	1
ENSG00000145439.7	3339	rs4396955	-85706	0.0668317	1.15807e-06	0.630616	0.124895	1
ENSG00000154447.10	3268	rs6844814	-183309	0.205446	1.92277e-05	-0.286985	0.0652105	1
ENSG00000137601.11	2995	rs534524316	-58212	0.159204	2.0356e-06	0.323941	0.0657916	1
ENSG00000109576.9	3046	rs35585674	-36887	0.361538	2.17161e-05	-0.325285	0.0744132	1
ENSG00000164120.9	2900	rs7687916	41013	0.279703	3.34073e-06	0.425	0.0883248	1
ENSG00000150630.2	3478	rs34899304	139610	0.0526316	4.36365e-07	-0.465896	0.0885498	1
ENSG00000038002.4	3732	rs4690522	-2606	0.210256	8.60507e-08	-0.485048	0.0865744	1
ENSG00000129187.10	3886	rs11944044	-18531	0.185279	4.67687e-10	0.501904	0.0757819	1
ENSG00000164303.6	3798	rs17623497	16828	0.159204	4.52285e-10	0.693683	0.10464	1
ENSG00000271538.1	3285	rs11946579	-7400	0.241294	2.18599e-07	0.536492	0.0991963	1
ENSG00000164305.13	3095	rs1049216	-20574	0.20603	4.11772e-06	-0.323128	0.067827	1
ENSG00000151725.7	3146	rs4368653	5072	0.357513	3.61134e-17	0.678838	0.0720032	1
ENSG00000109775.6	3725	rs59124598	-28216	0.0742574	1.88874e-26	-1.13191	0.0886412	1
ENSG00000168491.5	3824	rs4488974	-2890	0.371134	1.29243e-09	0.46562	0.0723961	1
ENSG00000164342.8	3951	rs6814488	4053	0.232673	1.94805e-06	0.295105	0.0598154	1
ENSG00000145476.11	3999	rs4997685	12850	0.375	2.5222e-15	-0.608082	0.0695637	1
ENSG00000145476.11	3999	rs66596721	14842	0.0925	3.07043e-07	-0.654991	0.122707	2
ENSG00000164344.11	4003	rs67055364	-28307	0.211443	5.79198e-08	0.501897	0.0883016	1
ENSG00000250620.1	3648	rs60553804	7723	0.360825	2.28855e-22	0.871688	0.0770347	1
ENSG00000109536.7	2241	rs12108310	-58945	0.430412	4.88828e-05	0.27738	0.0665114	1
ENSG00000249915.3	1950	rs6859848	-52187	0.0564103	3.9727e-12	-0.828254	0.110647	1
ENSG00000221990.2	2234	rs7448656	23000	0.42602	9.1732e-06	0.339761	0.0742053	1
ENSG00000221990.2	2234	rs61590346	46331	0.11658	5.5792e-05	-0.465493	0.112501	2
ENSG00000180104.11	2234	rs349577	2453	0.415423	1.96852e-06	0.352512	0.0714853	1
ENSG00000225138.3	2311	rs79060451	-3972	0.106436	5.68606e-10	0.711768	0.108066	1
ENSG00000066230.6	2370	rs2672761	-73226	0.452261	1.2418e-05	-0.401634	0.0891334	1
ENSG00000188818.8	2908	rs138458907	-46481	0.166667	1.60423e-08	0.491312	0.0826773	1
ENSG00000215246.4	3286	rs12515074	3822	0.170051	1.481e-07	-0.566639	0.103156	1
ENSG00000215246.4	3286	rs201384741	39760	0.0592784	4.75878e-07	0.884052	0.168539	2
ENSG00000215246.4	3286	rs76346241	1364	0.108911	1.79376e-05	0.54012	0.122218	3
ENSG00000272347.1	3330	rs73024816	7165	0.0519802	2.37358e-05	0.943628	0.216944	1
ENSG00000113504.15	3463	rs35188965	-7212	0.252475	8.71628e-19	-0.617857	0.0615956	1
ENSG00000113504.15	3463	rs6865765	-30448	0.310945	5.51475e-06	0.271051	0.0576995	2
ENSG00000249201.2	3619	rs4246740	7366	0.304455	1.93282e-11	-0.58699	0.0814686	1
ENSG00000185986.10	3978	rs57745528	93326	0.212042	9.30737e-06	0.326076	0.0712835	1
ENSG00000188002.6	4019	rs55854954	14054	0.152062	1.49132e-24	-1.33467	0.110348	1
ENSG00000171421.8	4310	rs13170104	11485	0.296482	1.81512e-07	-0.343456	0.0630486	1
ENSG00000170561.8	5465	rs2962610	-60893	0.414062	1.85214e-05	-0.357585	0.0810856	1
ENSG00000170549.3	4197	rs13180647	452364	0.302564	1.3513e-05	-0.370513	0.0825968	1
ENSG00000250490.1	4052	rs16877262	60184	0.180693	4.4857e-07	-0.532654	0.101352	1
ENSG00000215218.3	3944	rs2964768	-247426	0.445545	4.01014e-07	-0.364663	0.0690713	1
ENSG00000037474.10	3678	rs529439	-17127	0.430693	2.08228e-13	0.489261	0.061189	1
ENSG00000124275.10	3778	rs162045	38961	0.403465	3.8471e-12	0.416561	0.0556067	1
ENSG00000250786.1	3778	rs181074606	-60	0.0904523	1.1806e-09	0.761406	0.117985	1
ENSG00000250786.1	3778	rs9313277	59398	0.184343	4.5123e-08	0.460165	0.0801945	2
ENSG00000250786.1	3778	rs150631	13937	0.413366	3.95697e-05	0.275942	0.0653144	3
ENSG00000164237.4	3733	rs150434784	-7759	0.080402	1.24978e-05	0.474856	0.105419	1
ENSG00000112977.11	3697	rs60701	-27608	0.450495	1.19712e-12	0.339375	0.0441035	1
ENSG00000039139.9	3077	rs12186457	91857	0.289604	9.75834e-07	0.402278	0.0790826	1
ENSG00000038382.13	2847	rs56274956	-97848	0.151515	5.91865e-05	0.219205	0.0531787	1
ENSG00000233974.3	2366	rs202175245	41128	0.208763	6.88233e-14	0.753447	0.0920641	1
ENSG00000113360.12	3310	rs10073839	-37280	0.466495	5.04617e-06	0.328582	0.0696561	1
ENSG00000082213.13	3310	rs7705073	-27157	0.286802	1.67828e-16	0.690787	0.0752538	1
ENSG00000249572.1	3599	rs73072391	-31888	0.121762	2.38432e-09	-0.942424	0.149243	1
ENSG00000113407.9	3599	rs113720858	43595	0.171717	3.30408e-09	0.472075	0.075509	1
ENSG00000242110.3	3796	rs7721230	-15691	0.318878	2.27377e-11	0.566217	0.0788695	1
ENSG00000242110.3	3796	rs9292521	37711	0.418367	3.82033e-09	0.530835	0.0852615	2
ENSG00000082196.16	3881	rs573985404;rs555686985	-1071	0.443069	1.26604e-09	-0.455566	0.0707644	1
ENSG00000082196.16	3881	rs890949	-44	0.139303	3.67122e-05	-0.443435	0.104515	2
ENSG00000152582.8	4047	rs59058264	33547	0.193069	4.55311e-10	-0.474529	0.0715945	1
ENSG00000164187.6	3658	rs12655652	1983	0.346535	1.06612e-05	0.16796	0.0369773	1
ENSG00000145604.11	3658	rs4434406	12330	0.412935	2.89407e-05	0.283891	0.0660062	1
ENSG00000250155.1	3564	rs1025288	-22433	0.477723	3.1302e-24	-0.789207	0.0658744	1
ENSG00000250048.1	4909	rs669644	-175538	0.185644	7.77351e-06	-0.435485	0.0943281	1
ENSG00000112936.14	3727	rs1035497	260861	0.0888325	9.63208e-06	-0.48901	0.107092	1
ENSG00000039537.9	3072	rs6860770	-75628	0.0904523	4.84809e-07	-0.406353	0.0775663	1
ENSG00000112964.9	2688	rs4146624	266755	0.11	2.32296e-20	-0.540692	0.0510347	1
ENSG00000177738.3	3469	rs138466776	-88010	0.14604	2.9911e-05	-0.527295	0.122831	1
ENSG00000172239.9	3587	rs4529199	-134409	0.0782828	6.7189e-08	0.534951	0.0946227	1
ENSG00000112992.12	3588	rs16873438	46120	0.0891089	1.34961e-10	0.672165	0.0980821	1
ENSG00000248092.3	3588	rs13177107	2117	0.0975	2.967e-13	-0.753009	0.0948928	1
ENSG00000112996.5	2441	rs7702731	105258	0.48731	0.000116759	0.222628	0.0564078	1
ENSG00000170571.7	2684	rs112617179	-118695	0.484848	4.87445e-12	0.285739	0.0383564	1
ENSG00000151883.12	2925	rs5867717	98914	0.353535	3.10794e-10	0.287734	0.042951	1
ENSG00000164171.6	3583	rs142407590	-14618	0.105528	1.14928e-05	0.34057	0.0752738	1
ENSG00000164172.14	3468	rs1900182	-16609	0.1	1.60007e-05	-0.381661	0.0858577	1
ENSG00000164258.7	3489	rs427527	45844	0.437186	7.2128e-07	0.254358	0.0493627	1
ENSG00000272416.1	3429	rs199609	-1938	0.404639	2.77785e-07	-0.49295	0.0920073	1
ENSG00000234602.3	3212	rs3111650	-833669	0.31592	6.49268e-05	0.398171	0.0971509	1
ENSG00000152669.8	3216	rs7706923	398522	0.0820513	4.28783e-06	0.641846	0.134992	1
ENSG00000155542.7	3113	rs185220	270	0.45	5.03312e-31	-0.914976	0.0635441	1
ENSG00000271828.1	3139	rs1031200	15461	0.272959	1.13804e-05	0.476057	0.105165	1
ENSG00000152932.6	3718	rs292970	33800	0.158416	4.69043e-06	0.39861	0.0842002	1
ENSG00000152931.7	2606	rs57477411	-545424	0.153061	6.22682e-05	-0.293588	0.0714478	1
ENSG00000178722.8	2798	rs76302154	51083	0.417949	2.59558e-06	0.477048	0.0979758	1
ENSG00000068796.12	3235	rs2272290	87531	0.195	1.82885e-05	-0.335525	0.0760307	1
ENSG00000113597.13	3540	rs113642912	-488402	0.0558376	3.61924e-05	0.514082	0.121085	1
ENSG00000123213.18	3729	rs2161610	44819	0.109694	5.53989e-09	0.4859	0.078986	1
ENSG00000197860.5	3730	rs536783803	21839	0.163317	5.90892e-05	0.225118	0.0546076	1
ENSG00000229666.1	3205	rs1083523	-20868	0.371287	7.01175e-06	-0.450967	0.0971738	1
ENSG00000270107.1	3351	rs5744501	7892	0.214646	4.16681e-09	-0.415405	0.0669247	1
ENSG00000183323.8	1103	rs299085	56811	0.443878	8.0018e-09	-0.420744	0.0692029	1
ENSG00000250138.3	935	rs75187828	-148068	0.15641	4.71501e-08	0.712552	0.124445	1
ENSG00000253203.2	844	rs148814380	-176304	0.232143	1.62072e-07	0.548071	0.100174	1
ENSG00000205572.5	482	rs4976210	986390	0.0990099	0.000279248	-0.631155	0.169982	1
ENSG00000179978.10	202	rs191644449	776171	0.103015	6.88402e-06	-0.608758	0.131053	1
ENSG00000253816.2	131	rs28612873	-751266	0.208543	0.000436527	-0.381118	0.106188	1
ENSG00000226259.6	131	rs28409706	597072	0.10396	0.000113311	0.705508	0.178375	1
ENSG00000226259.6	131	rs144351542	-882313	0.198492	0.00113454	0.455769	0.137572	2
ENSG00000237075.4	166	rs28409706	524822	0.10396	8.57441e-11	1.03392	0.149065	1
ENSG00000205565.6	184	rs28431145	-996706	0.215385	3.74176e-09	-0.66399	0.106616	1
ENSG00000254353.1	1210	rs67175364	332926	0.155779	4.70222e-08	0.77366	0.135105	1
ENSG00000230847.4	1427	rs13168712	290606	0.158416	2.31697e-08	0.666914	0.113595	1
ENSG00000230847.4	1427	rs112049455	545266	0.0703518	0.000133878	0.593369	0.151705	2
ENSG00000215630.5	1576	rs13168712	94015	0.158416	4.34224e-09	-0.77509	0.125034	1
ENSG00000250387.2	1646	rs10057058	-77223	0.151741	3.2943e-08	-0.74237	0.128029	1
ENSG00000131844.11	1906	rs6859333	-148750	0.108247	1.08182e-10	-0.583813	0.084689	1
ENSG00000272093.1	3112	rs13158928	798905	0.296482	1.29632e-05	0.393495	0.0875263	1
ENSG00000157107.9	3017	rs2548331	5372	0.326733	9.66922e-19	-0.481763	0.0481448	1
ENSG00000164346.5	3284	rs141460554	-12266	0.0502513	6.25127e-11	0.800901	0.11452	1
ENSG00000145703.11	3596	rs6453217	9368	0.39196	2.95595e-05	0.221021	0.0514509	1
ENSG00000145708.6	3865	rs1320306	-74019	0.470297	4.69565e-14	0.548047	0.0664422	1
ENSG00000132846.5	3706	rs1864055	-6894	0.386935	3.54779e-07	0.308137	0.0580767	1
ENSG00000250802.2	3704	rs2914145	132	0.10396	2.35761e-19	-0.970174	0.0947599	1
ENSG00000250802.2	3704	rs4704382	-64359	0.106771	4.58438e-12	-0.741113	0.0992932	2
ENSG00000164253.8	3957	rs7715298	-52707	0.169154	9.20119e-17	-0.611119	0.0658756	1
ENSG00000245556.2	3857	rs4318759	-253	0.246231	1.84315e-15	0.739242	0.0841227	1
ENSG00000113273.11	3403	rs117373479	-3405	0.125	2.555e-11	-0.469037	0.0655243	1
ENSG00000113273.11	3403	rs57790469	-218457	0.481771	2.52719e-05	0.17036	0.0392982	2
ENSG00000132840.5	3525	rs6453427	-3751	0.205446	2.31456e-05	-0.430804	0.098904	1
ENSG00000164329.9	2824	rs4582257	-45451	0.477157	1.16428e-07	-0.357426	0.0645157	1
ENSG00000228716.2	2386	rs34359040	-8486	0.331683	3.64751e-29	-0.777699	0.0566223	1
ENSG00000113318.9	2385	rs374288546	-54596	0.291045	1.34485e-09	0.471697	0.0734273	1
ENSG00000145687.11	2349	rs12520757	-58180	0.0778894	6.28434e-05	-0.52673	0.128258	1
ENSG00000186468.8	2604	rs182681	42457	0.0677083	1.68698e-15	-0.678701	0.0771055	1
ENSG00000205464.7	2602	rs6891230	-29342	0.0693069	2.14122e-08	0.808017	0.137302	1
ENSG00000164176.8	2561	rs72539517	310721	0.455446	3.39135e-05	-0.213587	0.0501168	1
ENSG00000247828.3	1660	rs3110021	45171	0.310256	1.1292e-09	0.470859	0.0729205	1
ENSG00000185261.9	1988	rs6868059	277855	0.2425	1.12749e-07	0.505931	0.0911863	1
ENSG00000185261.9	1988	rs11739227	-336274	0.289744	1.17598e-06	-0.448727	0.0889109	2
ENSG00000175426.6	3544	rs60787642	488	0.302564	1.6841e-07	-0.336473	0.0615727	1
ENSG00000175426.6	3544	rs12655342	459695	0.429293	5.45533e-05	-0.253316	0.0611376	2
ENSG00000153113.19	3542	rs28093	191079	0.309278	2.22088e-21	0.498888	0.0454702	1
ENSG00000153113.19	3542	rs152006	163502	0.237624	5.12238e-05	-0.213489	0.0513282	2
ENSG00000248734.2	3826	rs58711860	3006	0.4975	4.65495e-08	-0.535033	0.0933997	1
ENSG00000164307.8	3844	rs173491	-20989	0.455446	7.05012e-38	-0.823737	0.0486929	1
ENSG00000164307.8	3844	rs112308428	-1249	0.217172	1.40131e-13	-0.45885	0.0568748	2
ENSG00000164308.12	3967	rs2247650	18107	0.425743	2.6106e-68	1.22112	0.0411238	1
ENSG00000145730.16	3781	rs41403944	-514800	0.22	3.13601e-07	0.315823	0.0592319	1
ENSG00000175749.11	3655	rs34819	68189	0.378109	3.35906e-06	0.461232	0.0958794	1
ENSG00000145725.15	3483	rs2067133	-91314	0.375635	2.17144e-10	-0.285599	0.0422139	1
ENSG00000181751.5	3332	rs76835350	107270	0.129353	1.28752e-06	-0.593495	0.118091	1
ENSG00000184349.8	3610	rs296253	-813678	0.505128	6.10109e-06	0.307516	0.0657904	1
ENSG00000184349.8	3610	rs1423341	-340886	0.190355	2.20932e-05	-0.376101	0.0861054	2
ENSG00000151422.8	3619	rs990133	-38154	0.0915842	1.57849e-05	0.27779	0.0624452	1
ENSG00000249476.1	3349	rs2963010	74973	0.399497	9.71509e-12	-0.542727	0.0740653	1
ENSG00000186952.10	3365	rs27123	-14270	0.463542	2.74331e-09	0.556914	0.0885715	1
ENSG00000145777.10	3427	rs3806932	-85	0.381188	2.30653e-13	-0.592149	0.0742187	1
ENSG00000134987.7	3402	rs2416259	-7672	0.375622	1.86625e-13	-0.42542	0.0530525	1
ENSG00000134987.7	3402	rs1816678	-31259	0.416667	2.21305e-05	-0.241374	0.0552659	2
ENSG00000134986.9	3392	rs1457719	-355661	0.0634518	4.21484e-05	0.416247	0.0989267	1
ENSG00000224032.2	3457	rs7713216	-842	0.237624	3.13965e-12	-0.325709	0.0432729	1
ENSG00000129625.8	3789	rs173466	-6806	0.180203	1.76205e-06	0.183853	0.0370967	1
ENSG00000172795.11	3841	rs4075350	61319	0.362694	2.49292e-07	-0.264954	0.049242	1
ENSG00000248175.1	3861	rs62383165	-1480	0.353093	3.07047e-06	0.326345	0.0675525	1
ENSG00000172901.15	3946	rs6864491	22973	0.415842	5.27241e-06	0.238275	0.0506206	1
ENSG00000271918.1	3752	rs6594944	41478	0.164179	5.24785e-09	0.494323	0.0802178	1
ENSG00000145781.4	3752	rs153580	262136	0.487437	5.61818e-08	-0.309798	0.0544449	1
ENSG00000145779.7	3328	rs6595186	93462	0.376884	7.37381e-06	-0.219653	0.047451	1
ENSG00000113083.8	3040	rs17149561	628536	0.428218	3.16684e-05	-0.226696	0.0529818	1
ENSG00000205302.2	2958	rs304369	-298725	0.0837563	1.58241e-05	-0.380407	0.0855244	1
ENSG00000164241.9	3631	rs33932537	53156	0.34596	2.61907e-17	0.635794	0.0670696	1
ENSG00000245937.3	3693	rs2250127	-30020	0.347716	1.74699e-12	-0.589101	0.077216	1
ENSG00000248610.1	2953	rs2902584	-27052	0.385	3.49846e-05	-0.393052	0.0923944	1
ENSG00000158987.15	2595	rs5871422	-192285	0.440104	1.90172e-08	0.230773	0.0390446	1
ENSG00000158987.15	2595	rs11414936	962814	0.220513	7.44059e-05	-0.197303	0.048546	2
ENSG00000131435.8	2789	rs3900945	-494	0.277228	3.41764e-07	-0.21128	0.0397617	1
ENSG00000197208.5	2804	rs60934439	9707	0.113065	1.9014e-06	-0.578153	0.117058	1
ENSG00000233006.2	2846	rs270613	-64757	0.415842	1.18277e-09	0.484322	0.0751076	1
ENSG00000197375.8	2846	rs272863	-21792	0.434555	7.32169e-07	0.417612	0.0810963	1
ENSG00000131437.11	3213	rs30534	20319	0.25495	2.30224e-09	0.45444	0.0718892	1
ENSG00000164405.6	3395	rs7728569	41723	0.131841	1.72191e-21	-0.673994	0.0612641	1
ENSG00000164406.7	3402	rs60986882	-50315	0.0984456	3.00995e-09	0.697802	0.111294	1
ENSG00000170606.9	3439	rs10043154	4047	0.475	7.53016e-07	0.207859	0.0404123	1
ENSG00000113558.14	2310	rs10079792	-317886	0.331683	1.21294e-06	0.182464	0.0362108	1
ENSG00000164615.3	2210	rs58218430	-4164	0.273632	3.02075e-30	0.546317	0.0386888	1
ENSG00000113621.10	2303	rs10075481	51786	0.276119	1.33558e-25	-0.630783	0.0505368	1
ENSG00000113621.10	2303	rs1422781	62700	0.309645	6.17704e-06	0.2357	0.0504571	2
ENSG00000270021.1	2443	rs779567	-13318	0.0820896	1.90458e-07	-0.831576	0.152937	1
ENSG00000015479.13	1602	rs60254128	-731872	0.219697	2.75241e-05	0.189089	0.0438383	1
ENSG00000170464.5	1600	rs11242465	-17875	0.334197	7.64511e-12	-0.467147	0.0633838	1
ENSG00000184584.8	1544	rs6874798	4056	0.3475	5.44312e-18	-0.64015	0.0657816	1
ENSG00000213523.5	1943	rs68010656	35843	0.318653	7.35713e-06	-0.259311	0.0560117	1
ENSG00000113119.8	1988	rs2337137	-337676	0.0721393	6.53125e-05	-0.620834	0.151535	1
ENSG00000113141.11	1996	rs778604	-28078	0.288945	2.16588e-07	0.321458	0.0594155	1
ENSG00000146007.6	1970	rs753280	-55877	0.351759	8.43716e-05	0.253235	0.0628179	1
ENSG00000204967.6	1998	rs2337514	-53927	0.36911	7.04874e-08	0.556321	0.0985738	1
ENSG00000250120.2	2022	rs246001	120822	0.0519802	2.70697e-05	-0.82501	0.191088	1
ENSG00000239389.3	2017	rs59981651	33418	0.4975	3.06147e-17	0.643125	0.0680232	1
ENSG00000112852.4	2121	rs71583616	-56900	0.0675	1.20835e-07	-0.896143	0.16198	1
ENSG00000113205.2	2139	rs246592	-72167	0.485149	6.28448e-05	0.350547	0.0853581	1
ENSG00000081818.1	2211	rs13182561	142903	0.0646766	4.62831e-05	0.698234	0.166875	1
ENSG00000120322.2	2299	rs246592	-149198	0.485149	1.30458e-07	-0.426739	0.0773146	1
ENSG00000120322.2	2299	rs2910003	47350	0.116915	5.91495e-06	-0.553071	0.118119	2
ENSG00000120322.2	2299	rs676835	92827	0.290404	1.74863e-05	-0.38803	0.0876808	3
ENSG00000196963.2	2293	rs2740583	-1066	0.188119	1.28638e-17	0.829751	0.0863617	1
ENSG00000196963.2	2293	rs34339939	-22373	0.0668317	6.36797e-10	0.923652	0.140584	2
ENSG00000196963.2	2293	rs3088331	-56670	0.45	1.58482e-07	-0.367175	0.0670167	3
ENSG00000120324.4	2293	rs3088331	-67632	0.45	2.27374e-06	-0.339871	0.069362	1
ENSG00000120324.4	2293	rs2980409	-6896	0.186567	1.24025e-05	0.414819	0.0920361	2
ENSG00000120328.4	2343	rs2980409	-23223	0.186567	4.13328e-10	-0.656522	0.0987836	1
ENSG00000254122.1	2580	rs74488479	-56477	0.0915842	1.59834e-06	-0.496228	0.0996888	1
ENSG00000253873.1	2577	rs55892286	85709	0.0934343	4.59965e-06	0.522719	0.110312	1
ENSG00000133706.13	2604	rs34026329	-73521	0.193467	3.10362e-16	0.598291	0.0658952	1
ENSG00000169302.10	3494	rs3792846	175965	0.168317	1.73956e-05	0.294868	0.066635	1
ENSG00000113657.8	3614	rs3792846	-99128	0.168317	9.25522e-13	0.465877	0.0601943	1
ENSG00000133710.11	3904	rs1422998	-11622	0.279703	3.00792e-21	0.881927	0.0807307	1
ENSG00000133710.11	3904	rs60978485	65433	0.16	9.11968e-07	0.49692	0.0973809	2
ENSG00000145868.12	3806	rs12653723	-201010	0.469543	1.37959e-05	0.334291	0.0746043	1
ENSG00000169247.7	3915	rs36047	-1405	0.376238	4.61986e-06	0.323518	0.0682879	1
ENSG00000157510.9	3266	rs13361800	13739	0.272277	4.55777e-08	0.272963	0.047615	1
ENSG00000145882.6	3219	rs6887230	-11424	0.25	6.52366e-18	0.903274	0.093097	1
ENSG00000127743.5	3167	rs6862301	-75	0.440298	2.62516e-05	-0.392655	0.0907882	1
ENSG00000269936.2	3182	rs35100997	-972458	0.290155	7.80633e-06	-0.205659	0.0445562	1
ENSG00000183111.7	3276	rs76177022	36469	0.298507	1.02815e-20	-0.658517	0.0613616	1
ENSG00000183111.7	3276	rs2895862	35948	0.265152	6.24217e-06	-0.279349	0.0598325	2
ENSG00000164296.6	3706	rs10476928	-2354	0.416244	1.7976e-05	-0.435881	0.0986783	1
ENSG00000113722.12	3814	rs1075846	-42200	0.367876	1.30155e-05	-0.440996	0.0981131	1
ENSG00000070614.10	4278	rs36017023	73006	0.345771	7.34989e-07	-0.161296	0.0313273	1
ENSG00000197083.7	4041	rs6889146	-10398	0.402985	5.07933e-48	0.953592	0.0459168	1
ENSG00000198624.8	4008	rs72794132	15287	0.106599	1.13819e-05	0.345559	0.0763376	1
ENSG00000123643.8	4091	rs357630	34651	0.3975	3.39097e-11	-0.275038	0.0386982	1
ENSG00000123643.8	4091	rs57994525	21098	0.147959	4.44075e-06	-0.297694	0.0627036	2
ENSG00000213433.5	4102	rs17804178	51790	0.306931	1.95077e-07	-0.549465	0.101147	1
ENSG00000055147.13	3185	rs2289265	-46289	0.13	2.59052e-07	-0.647863	0.120588	1
ENSG00000164576.7	3028	rs283444	56955	0.0915842	4.97906e-05	-0.284753	0.0683553	1
ENSG00000170271.6	2903	rs111514850	-62038	0.0625	3.19788e-08	0.491924	0.0847498	1
ENSG00000082516.8	2852	rs115066184	-422595	0.0641026	7.43309e-06	-0.667042	0.144157	1
ENSG00000170624.9	2779	rs11744424	443990	0.244792	4.55902e-05	0.283802	0.0677662	1
ENSG00000172548.10	3395	rs10071997	1300	0.2825	1.31884e-06	0.488994	0.0974007	1
ENSG00000170214.3	3039	rs4921534	-21567	0.180693	7.26436e-06	-0.377924	0.08158	1
ENSG00000164609.5	3438	rs2910168	-38288	0.409326	1.20639e-08	0.315198	0.0525414	1
ENSG00000253522.2	3429	rs2431696	-16017	0.1875	3.38267e-05	0.371821	0.0872323	1
ENSG00000145864.8	3544	rs61211534	-431659	0.158416	2.02796e-13	-0.639373	0.0799175	1
ENSG00000038274.12	2240	rs113532594	-8044	0.0714286	7.1797e-05	-0.41961	0.103028	1
ENSG00000188573.7	2935	rs111777993	598	0.421875	1.89163e-21	0.913482	0.0831436	1
ENSG00000072786.8	2762	rs70982372	-30104	0.286082	8.62279e-09	-0.240316	0.0396221	1
ENSG00000113719.11	2968	rs7728629	2644	0.361538	1.94002e-14	0.383559	0.0456784	1
ENSG00000213347.6	1961	rs193457	-207541	0.406091	3.34759e-05	0.269436	0.0631737	1
ENSG00000198055.6	2035	rs2731671	13236	0.336634	3.45414e-05	-0.185007	0.0434571	1
ENSG00000131188.7	2079	rs2545798	-17819	0.206186	3.83913e-05	0.338089	0.0799084	1
ENSG00000146067.11	2074	rs28367897	4664	0.359296	3.5066e-06	0.227877	0.0474669	1
ENSG00000184840.7	1983	rs11537644	12189	0.242347	4.35911e-05	-0.172469	0.0410718	1
ENSG00000246596.2	2123	rs11347704	-61760	0.247475	6.11392e-05	0.38246	0.0929702	1
ENSG00000170089.11	2274	rs57653746	31821	0.1475	1.08925e-10	-0.866886	0.125775	1
ENSG00000218227.3	3086	rs34145491	450873	0.244898	4.45648e-05	-0.383495	0.0914463	1
ENSG00000175309.10	3363	rs7719352	2111	0.0897436	7.27936e-06	0.483834	0.104432	1
ENSG00000175309.10	3363	rs3776811	901476	0.365672	3.84742e-05	-0.251334	0.0594012	2
ENSG00000050767.11	3596	rs959193	-388509	0.164948	2.93376e-05	0.364476	0.0848087	1
ENSG00000113240.8	3658	rs596780	-35450	0.300505	9.18386e-09	-0.261511	0.0432049	1
ENSG00000178187.3	3901	rs34797550	-14535	0.446154	1.22655e-06	-0.45349	0.0900412	1
ENSG00000176783.10	4293	rs4701134	23252	0.255208	2.73644e-05	-0.223251	0.0517413	1
ENSG00000127022.10	4353	rs11744662	3299	0.437186	1.47154e-10	0.334286	0.0488922	1
ENSG00000197226.8	3845	rs32462	-6631	0.188119	3.1253e-09	-0.346986	0.0554058	1
ENSG00000146090.11	3570	rs4632753	-52281	0.464103	4.24969e-06	0.405509	0.0852489	1
ENSG00000131446.11	2758	rs694749	-3355	0.217277	1.83525e-07	-0.204534	0.0375626	1
ENSG00000146054.13	2201	rs406447	-3467	0.380597	1.68824e-08	0.299861	0.0505464	1
ENSG00000248275.1	2108	rs5873729	-9923	0.30203	5.92862e-27	-0.804002	0.0620931	1
ENSG00000112685.9	2409	rs201911453	-16381	0.201493	1.88828e-07	0.437794	0.0804676	1
ENSG00000112685.9	2409	rs6903640	-164549	0.485075	4.61835e-06	-0.309585	0.0653324	2
ENSG00000272463.1	2447	rs2804731	-9007	0.206186	7.30454e-09	-0.640295	0.105006	1
ENSG00000164385.5	3503	rs1545849	-11926	0.201493	1.79712e-06	0.556328	0.112352	1
ENSG00000145949.8	3534	rs2296356	-1819	0.289604	4.56297e-08	-0.524597	0.0915131	1
ENSG00000021355.8	3565	rs316346	-684	0.44802	3.5448e-06	-0.246419	0.0513558	1
ENSG00000230438.5	3601	rs9392442	7975	0.0618812	4.14643e-16	1.53905	0.170285	1
ENSG00000230438.5	3601	rs12664475	3175	0.282178	3.31747e-14	0.712352	0.0857051	2
ENSG00000170542.5	3585	rs117206814	12686	0.109948	1.36529e-07	-0.531995	0.0965769	1
ENSG00000170542.5	3585	rs35152633	-23381	0.130653	1.51047e-06	0.465534	0.0932657	2
ENSG00000124570.13	3548	rs11552234	-9823	0.265464	3.80545e-13	0.378769	0.0479897	1
ENSG00000124588.15	3547	rs4149352	8073	0.334158	4.77907e-19	0.886795	0.087503	1
ENSG00000124588.15	3547	rs2070999	5564	0.294554	1.90767e-11	0.499578	0.0692526	2
ENSG00000124588.15	3547	rs6904805	36512	0.326425	8.51999e-08	0.49991	0.0891442	3
ENSG00000270346.1	3471	rs59664332	17684	0.336634	2.36121e-07	0.606602	0.112469	1
ENSG00000271361.1	3475	rs6915338	11517	0.326531	2.25543e-49	1.05144	0.0493418	1
ENSG00000137275.9	3479	rs2272990	12916	0.19802	9.32798e-12	0.58685	0.0799716	1
ENSG00000137275.9	3479	rs6915338	-28702	0.326531	9.26584e-07	0.357366	0.0700805	2
ENSG00000272277.1	3470	rs7774283	-27928	0.356021	9.63409e-08	-0.47796	0.0856656	1
ENSG00000137274.8	3462	rs17548566	-9479	0.0945274	1.49577e-06	0.552096	0.11056	1
ENSG00000137274.8	3462	rs77870136	64766	0.333333	7.02644e-06	-0.352472	0.0759432	2
ENSG00000137267.5	3499	rs6596952	14236	0.430412	3.23233e-13	-0.3833	0.0483921	1
ENSG00000180822.7	3541	rs10900938	22592	0.368159	1.48485e-11	-0.526131	0.0725477	1
ENSG00000260604.1	3602	rs9504161	684814	0.186567	3.74124e-05	-0.36158	0.0853307	1
ENSG00000145965.5	3623	rs7770886	-2371	0.359694	3.44026e-05	0.315717	0.0741426	1
ENSG00000198721.8	3662	rs619873	-28376	0.371287	2.82191e-08	-0.410092	0.0703463	1
ENSG00000214113.6	3861	rs457759	-145576	0.165842	1.57279e-05	-0.365248	0.0820891	1
ENSG00000145982.7	3861	rs2773298	-19210	0.269802	1.16086e-05	-0.348663	0.0771032	1
ENSG00000124785.4	3868	rs200955034	21703	0.126904	3.55918e-06	-0.320387	0.0667841	1
ENSG00000112799.4	4132	rs2092302	-15367	0.344059	4.04761e-17	-0.338661	0.0359913	1
ENSG00000261211.1	4119	rs2145980	-946744	0.163366	1.16922e-05	0.583602	0.129106	1
ENSG00000124783.8	4105	rs1819250	-37707	0.202073	6.72362e-09	0.329283	0.0538578	1
ENSG00000124784.4	4184	rs9328419	2138	0.446154	5.4929e-10	0.449659	0.0682034	1
ENSG00000096696.9	4557	rs35073048	-80473	0.490099	3.92641e-09	0.452435	0.0727557	1
ENSG00000137203.6	3031	rs371390405	-7157	0.260101	1.78014e-08	0.587316	0.0991781	1
ENSG00000111846.11	3154	rs809479	41007	0.408416	2.33678e-05	0.303715	0.0697643	1
ENSG00000137434.7	3494	rs60495862	-6476	0.0597015	1.02823e-05	-0.882482	0.193917	1
ENSG00000111843.9	3584	rs533715981	-43334	0.0580808	3.22179e-06	0.446737	0.0926831	1
ENSG00000111863.8	3610	rs78435467	-70762	0.346734	1.00769e-05	0.31488	0.0691195	1
ENSG00000145979.13	2711	rs6914796	-15357	0.333333	1.09327e-09	0.577152	0.089297	1
ENSG00000047579.15	2758	rs12524251	-77157	0.188119	1.40685e-07	-0.519766	0.0944897	1
ENSG00000007944.10	3011	rs6932456	-237824	0.267327	4.07987e-05	0.314684	0.0746445	1
ENSG00000165097.9	3206	rs4716223	-29616	0.20398	5.30832e-05	-0.2145	0.0516915	1
ENSG00000228412.2	3644	rs6921866	-11154	0.38806	8.51669e-14	0.691524	0.0848715	1
ENSG00000172197.9	3576	rs35660770	-372823	0.265	1.36378e-06	0.303539	0.0605502	1
ENSG00000124766.4	3234	rs9348480	23810	0.403465	1.24112e-07	-0.307937	0.0557163	1
ENSG00000124532.10	4691	rs9393554	2615	0.272277	2.81902e-05	-0.362729	0.0842097	1
ENSG00000112293.10	4767	rs76391985	-75469	0.227979	1.09135e-06	0.448966	0.0886895	1
ENSG00000111802.9	4938	rs6919034	23601	0.166667	1.44323e-07	0.423381	0.0770422	1
ENSG00000112308.8	4929	rs10946724	14244	0.409326	7.35748e-14	0.423566	0.0517987	1
ENSG00000112308.8	4929	rs9356939	-107710	0.41	4.79949e-06	0.239251	0.0505843	2
ENSG00000168405.10	4881	rs302987	-64092	0.1675	2.91901e-22	0.715526	0.063446	1
ENSG00000079691.15	4954	rs10946798	502547	0.2225	5.76374e-06	0.409627	0.0874068	1
ENSG00000112343.8	4711	rs9348702	-7161	0.0586735	7.83177e-14	-0.871098	0.106725	1
ENSG00000272462.2	4656	rs76182885	-88805	0.0816832	5.44567e-14	-1.00293	0.12196	1
ENSG00000010704.14	4571	rs9379831	88343	0.233831	3.39759e-05	0.24451	0.0573787	1
ENSG00000186470.9	4377	rs68112369	372	0.101485	4.42028e-41	-1.66294	0.0917882	1
ENSG00000186470.9	4377	rs10946813	-20246	0.252475	1.51545e-07	0.334647	0.0609921	2
ENSG00000124508.12	4375	rs2072804	7866	0.245	3.04192e-10	-0.398818	0.0594511	1
ENSG00000124508.12	4375	rs9461249	62	0.0915842	2.04187e-12	-0.745206	0.0979309	2
ENSG00000124508.12	4375	rs7355	10835	0.0643564	3.85505e-06	0.46441	0.0971343	3
ENSG00000026950.12	4313	rs6912853	-1027	0.0920398	3.75774e-05	0.286258	0.0675727	1
ENSG00000124549.10	4256	rs61567226	-57508	0.35533	1.57224e-06	-0.28139	0.0564751	1
ENSG00000124549.10	4256	rs9348697	-530785	0.353535	2.09782e-05	-0.260581	0.0594863	2
ENSG00000111801.11	4277	rs6901118	-41114	0.0519802	1.86446e-08	-0.738071	0.12483	1
ENSG00000112763.11	4294	rs3799378	-53776	0.14	1.27464e-07	0.50161	0.0908496	1
ENSG00000228223.1	4193	rs1535274	-1329	0.210396	2.93955e-05	0.309442	0.0720112	1
ENSG00000146109.3	4112	rs6912292	-85375	0.123762	5.21715e-05	-0.3143	0.0756621	1
ENSG00000261584.1	3994	rs9368476	220320	0.141089	2.30915e-13	-0.755141	0.09465	1
ENSG00000241549.4	3729	rs9368476	-17544	0.141089	1.16698e-14	-1.04111	0.122745	1
ENSG00000224843.2	3727	rs1321479	-422874	0.354271	3.20358e-06	0.482958	0.100171	1
ENSG00000112812.11	3795	rs9380058	911964	0.178218	1.57165e-05	0.38652	0.0868666	1
ENSG00000124613.4	3701	rs2143058	6790	0.395522	7.35072e-20	-0.618868	0.0594286	1
ENSG00000272009.1	2691	rs11346352	52316	0.181818	4.92973e-06	-0.498975	0.105657	1
ENSG00000219891.2	2677	rs201508816	-146976	0.128141	9.04709e-05	-0.603098	0.150278	1
ENSG00000226314.3	2630	rs9393867	-157601	0.318408	3.11787e-08	0.558715	0.0961719	1
ENSG00000197062.7	2459	rs1736904	-15518	0.423267	3.80841e-08	-0.364002	0.0630946	1
ENSG00000189298.9	2331	rs2531821	139914	0.0569307	1.27637e-06	-0.814428	0.161989	1
ENSG00000235109.3	2321	rs2859368	93991	0.434343	1.04474e-10	-0.503993	0.0730426	1
ENSG00000187987.5	2067	rs2531831	-22514	0.450495	9.69848e-30	-0.873043	0.0625451	1
ENSG00000187987.5	2067	rs201834042	6743	0.121762	7.96691e-06	-0.481562	0.104419	2
ENSG00000030110.8	2028	rs511515	-6512	0.24505	1.42359e-13	0.358353	0.0444569	1
ENSG00000161904.7	2493	rs4607416	28085	0.378788	3.39077e-09	0.352973	0.0565037	1
ENSG00000272325.1	3513	rs6917470	-545416	0.112245	8.54207e-06	-0.296167	0.0644477	1
ENSG00000272325.1	3513	rs4295465	46129	0.356784	1.80065e-05	-0.19741	0.0446873	2
ENSG00000124614.9	3550	rs112723844	-36162	0.477041	1.04237e-24	0.40076	0.0329832	1
ENSG00000124562.5	3674	rs205260	-161225	0.457711	1.13364e-05	-0.301052	0.0664916	1
ENSG00000065060.12	3610	rs9469917	71512	0.470149	1.96613e-37	0.729028	0.0435952	1
ENSG00000272374.1	3391	rs11323977	615009	0.130653	2.20556e-05	0.360924	0.0826377	1
ENSG00000023892.9	3343	rs3777744	90548	0.348718	9.28213e-06	-0.176565	0.0385935	1
ENSG00000198755.6	3539	rs2076172	740	0.315385	9.28518e-12	-0.322187	0.0439204	1
ENSG00000112041.8	3568	rs2273001	-2103	0.292079	8.43165e-10	0.585328	0.0898464	1
ENSG00000112041.8	3568	rs4713942	746593	0.274752	4.74352e-05	-0.40172	0.0961358	2
ENSG00000112053.9	3292	rs6457878	83635	0.133663	1.15998e-14	1.05617	0.124506	1
ENSG00000198663.12	3197	rs57966418	19116	0.3575	2.42958e-06	0.266665	0.0546002	1
ENSG00000146192.10	3209	rs4714032	3523	0.424479	1.95535e-11	0.294068	0.0408256	1
ENSG00000198937.8	3320	rs36026053	-69975	0.492228	9.5688e-08	-0.301613	0.054045	1
ENSG00000112139.10	3120	rs6938061	7257	0.492228	7.32999e-22	0.561081	0.0503912	1
ENSG00000183826.12	3439	rs10807192	-448106	0.133166	3.93097e-06	0.471834	0.098821	1
ENSG00000124767.6	3344	rs1781719	-12390	0.393939	3.99525e-05	0.184188	0.043636	1
ENSG00000217165.1	3372	rs9296291	-21168	0.248691	1.2327e-05	0.363261	0.0805862	1
ENSG00000112167.5	3368	rs2206942	-31526	0.283505	1.3269e-06	0.376549	0.0750235	1
ENSG00000146122.12	3756	rs9462571	28216	0.374359	2.39598e-07	0.21215	0.039367	1
ENSG00000124593.10	2522	rs28360509	176	0.234848	5.37434e-17	0.503943	0.0537808	1
ENSG00000124593.10	2522	rs2395786	-24946	0.25	2.72389e-05	-0.235969	0.0546649	2
ENSG00000112599.8	2625	rs9471799	-9045	0.0659898	1.27578e-05	-0.765928	0.170223	1
ENSG00000048544.5	2589	rs4424082	8632	0.145078	2.19358e-29	-1.02548	0.0742375	1
ENSG00000112619.6	2195	rs6928781	-901	0.4825	7.38799e-34	-0.93427	0.060595	1
ENSG00000171611.5	2249	rs260233	-539520	0.0970149	1.92422e-05	0.538642	0.122399	1
ENSG00000124713.5	2237	rs2395943	12177	0.375622	4.88961e-09	-0.589123	0.0953889	1
ENSG00000124587.9	2262	rs9471975	-27736	0.375	2.05062e-13	0.488799	0.0610788	1
ENSG00000124587.9	2262	rs6941212	-31038	0.15099	2.9209e-09	0.530821	0.084555	2
ENSG00000044090.4	2286	rs376124077	-49376	0.206806	9.80525e-15	-0.582407	0.0684309	1
ENSG00000112655.11	2247	rs4987175	-112802	0.0502513	3.23425e-05	0.591379	0.138382	1
ENSG00000112715.16	2353	rs833063	-56710	0.353403	5.30202e-06	0.319124	0.0678153	1
ENSG00000146232.10	2621	rs56181984	-211596	0.257426	2.38621e-08	0.312568	0.0533094	1
ENSG00000146221.8	2644	rs1044690	-20217	0.171642	1.17352e-07	0.65948	0.119072	1
ENSG00000112782.11	2759	rs6941594	-190180	0.487179	1.14557e-05	-0.170844	0.0377539	1
ENSG00000001561.6	2801	rs5011271	44709	0.390863	3.3961e-12	0.302479	0.0402411	1
ENSG00000001561.6	2801	rs9463179	-27420	0.151515	1.85311e-06	-0.278281	0.0562653	2
ENSG00000112796.5	2788	rs10583447	-7755	0.44359	1.91012e-07	-0.321792	0.0591881	1
ENSG00000180113.11	3091	rs8427	-34515	0.374372	3.93414e-08	-0.410026	0.0711534	1
ENSG00000069122.14	3365	rs59092163	-28725	0.160891	7.27098e-05	-0.204848	0.050337	1
ENSG00000146072.6	3397	rs9349392	-135135	0.185864	3.50559e-08	0.438426	0.075775	1
ENSG00000198087.7	3483	rs144828861	-43739	0.0525	6.63702e-05	0.481544	0.117654	1
ENSG00000146085.7	3130	rs9463476	-46157	0.170792	2.5235e-17	0.876352	0.0923877	1
ENSG00000031691.6	3130	rs2501965	25454	0.305556	1.20515e-15	-0.56489	0.063775	1
ENSG00000170915.8	3777	rs9395794	94480	0.338308	1.83346e-09	0.380691	0.0598105	1
ENSG00000146147.10	4011	rs582710	160104	0.435	5.6588e-08	-0.277033	0.0486993	1
ENSG00000124749.12	3115	rs9396175	-237807	0.158974	3.18463e-08	-0.454148	0.0782303	1
ENSG00000151917.13	2871	rs9396251	53272	0.140704	3.22033e-12	-0.497683	0.0661601	1
ENSG00000168116.9	3044	rs9367715	152711	0.117347	0.000117875	-0.438929	0.111283	1
ENSG00000146143.13	3029	rs139334641	-297969	0.0717822	1.84921e-05	0.725415	0.16448	1
ENSG00000272541.1	3635	rs62414323	25861	0.436548	5.76296e-09	0.521101	0.0848143	1
ENSG00000272316.1	3623	rs1022475	76534	0.442708	7.78658e-12	-0.419236	0.0569082	1
ENSG00000239650.3	3622	rs4469327	29351	0.432161	6.86791e-06	-0.401491	0.0864227	1
ENSG00000215190.4	3620	rs150203455	-37597	0.429648	8.93339e-23	0.84484	0.0737106	1
ENSG00000112232.8	4807	rs538521180	-195668	0.0678392	4.06837e-06	-0.868317	0.182123	1
ENSG00000112232.8	4807	rs9364041	-661	0.0732323	1.43423e-05	0.765689	0.171204	2
ENSG00000230910.2	3589	rs478070	120430	0.253886	1.07054e-10	0.469045	0.0680216	1
ENSG00000135298.9	3589	rs1523931	125685	0.252551	2.36263e-05	0.301175	0.0692234	1
ENSG00000154079.5	3643	rs13199529	22318	0.137056	8.67966e-10	-0.623456	0.0958145	1
ENSG00000185760.11	3305	rs2796005	238591	0.262376	8.93982e-08	0.357429	0.063886	1
ENSG00000080007.6	4737	rs7747491	-19391	0.212871	1.8513e-10	-0.786799	0.115791	1
ENSG00000135297.11	4758	rs2291719	59227	0.285	7.28597e-14	-0.668595	0.0817922	1
ENSG00000119899.11	5075	rs664950	-26853	0.153465	2.92197e-08	0.300828	0.0516654	1
ENSG00000111799.16	4733	rs12055814	-175842	0.178571	1.37792e-05	0.426202	0.0951101	1
ENSG00000112697.11	4613	rs74321702	-5818	0.144279	9.50709e-42	-1.04677	0.0570948	1
ENSG00000225793.2	4613	rs142140762	4670	0.139303	2.50308e-05	0.572721	0.132066	1
ENSG00000146243.9	3636	rs2050659	157180	0.298995	7.11631e-18	-0.648097	0.0668928	1
ENSG00000270362.1	3182	rs9361501	-13210	0.158031	1.15074e-08	0.705094	0.117352	1
ENSG00000198478.6	3661	rs2295015	69956	0.201493	2.6436e-05	0.218231	0.0504785	1
ENSG00000272129.1	5808	rs723587	-8781	0.22449	1.79943e-05	-0.516467	0.116928	1
ENSG00000226453.1	4071	rs9449376	-72015	0.442408	4.56762e-07	0.367113	0.0699051	1
ENSG00000146242.5	2960	rs533678901	-31034	0.4475	2.47342e-10	-0.22293	0.0330685	1
ENSG00000083097.10	3249	rs12199857	10626	0.159204	1.53529e-21	-0.606738	0.0550612	1
ENSG00000013392.6	3179	rs73749746	5388	0.0725389	1.22946e-12	1.06409	0.138367	1
ENSG00000146250.5	3116	rs116938600	-68479	0.165	2.34168e-06	0.492764	0.100723	1
ENSG00000203877.3	3151	rs2209478	-31873	0.323077	3.14568e-10	0.605157	0.090364	1
ENSG00000203875.6	3890	rs3087978	-228	0.384021	5.3338e-49	1.0545	0.0498369	1
ENSG00000111850.6	2842	rs112465666	11759	0.107692	2.08699e-06	0.522691	0.106278	1
ENSG00000203871.4	2886	rs140704826	-74714	0.390306	4.68983e-05	-0.273066	0.0653136	1
ENSG00000164414.12	2843	rs61295812	12225	0.463918	1.6169e-09	0.326303	0.0510731	1
ENSG00000146282.13	2729	rs565572093	45944	0.111675	8.65335e-18	-1.52118	0.1574	1
ENSG00000146282.13	2729	rs75775827	-101793	0.0820895	8.93155e-10	1.1399	0.175264	2
ENSG00000118432.11	3107	rs1870832	280949	0.141753	8.13128e-10	0.540562	0.0828877	1
ENSG00000118432.11	3107	rs9362517	323151	0.292929	5.6835e-06	0.309413	0.0659639	2
ENSG00000111880.11	3202	rs113191249	-435	0.105128	2.88374e-09	0.644468	0.102653	1
ENSG00000154548.8	3328	rs282123	132422	0.0530303	1.56165e-06	-0.982448	0.197162	1
ENSG00000135299.12	3209	rs9294403	-876361	0.437811	7.71459e-06	0.283808	0.0614506	1
ENSG00000083099.6	3279	rs4707558	30868	0.153465	4.22873e-13	0.537716	0.0682849	1
ENSG00000172469.10	3597	rs9320386	-30464	0.0954774	2.08651e-06	0.459282	0.0933841	1
ENSG00000112218.7	3226	rs7762215	135786	0.485075	3.21313e-12	-0.641939	0.0852508	1
ENSG00000112218.7	3226	rs11448598	157273	0.319588	1.33122e-05	0.413588	0.0920911	2
ENSG00000112218.7	3226	rs117169698	24471	0.0637755	5.95737e-05	-0.60735	0.147354	3
ENSG00000146263.7	3236	rs6926003	-106838	0.174479	8.79797e-06	0.403121	0.0878714	1
ENSG00000146267.11	2741	rs58725351	-32885	0.0580808	2.97846e-17	1.47989	0.156454	1
ENSG00000228506.1	2878	rs4339472	-12067	0.133663	5.95799e-16	-1.08264	0.120656	1
ENSG00000112249.9	3157	rs72610827	177032	0.304688	1.78526e-11	-0.390195	0.0540488	1
ENSG00000164418.15	3332	rs1358758	-434773	0.402985	2.96198e-09	0.499324	0.0795992	1
ENSG00000085382.7	3288	rs9404586	25020	0.401042	4.01169e-07	-0.317633	0.0601644	1
ENSG00000130348.7	3914	rs34536251	39878	0.0696517	3.93605e-06	-0.750607	0.157217	1
ENSG00000164494.7	3627	rs9480748	-283247	0.257732	1.68982e-08	0.464482	0.0782741	1
ENSG00000164494.7	3627	rs75170700	-15860	0.165829	1.61464e-05	0.441158	0.0992727	2
ENSG00000118690.8	2772	rs75500100	477959	0.14359	9.52546e-07	-0.60464	0.118713	1
ENSG00000118690.8	2772	rs475125	-30706	0.253886	7.8522e-05	0.349329	0.0862454	2
ENSG00000203799.6	2534	rs76617976	63068	0.211443	8.26738e-07	-0.451022	0.0880371	1
ENSG00000260273.1	2658	rs1074766	-22532	0.450249	1.72073e-08	-0.557921	0.0941069	1
ENSG00000135587.4	2775	rs6911838	37363	0.454774	1.07912e-06	0.374838	0.0740098	1
ENSG00000135596.13	2802	rs4946975	-7974	0.104592	1.02305e-06	0.514523	0.101332	1
ENSG00000135596.13	2802	rs9386806	-12968	0.0544554	1.17523e-05	-0.579625	0.128237	2
ENSG00000155085.11	3057	rs11153194	-116112	0.267327	1.248e-10	-0.517745	0.0753607	1
ENSG00000155085.11	3057	rs376483185	-69264	0.353234	9.83732e-06	0.339694	0.0744592	2
ENSG00000112367.6	3056	rs1406957	-58247	0.199005	2.27773e-07	-0.413269	0.0765353	1
ENSG00000112290.8	3474	rs56367043	122047	0.27	5.91161e-07	-0.319727	0.0615333	1
ENSG00000053328.8	3330	rs7750080	-13091	0.319797	1.2181e-06	-0.452682	0.0898535	1
ENSG00000203797.5	3219	rs9374176	482	0.3375	5.1447e-10	-0.380107	0.0575469	1
ENSG00000004809.9	3161	rs12216013	671	0.345	3.64791e-30	1.83369	0.129951	1
ENSG00000004809.9	3161	rs72941982	6673	0.30203	1.86486e-11	-0.957753	0.13275	2
ENSG00000197498.8	3122	rs6568661	24863	0.293194	2.48401e-08	0.407546	0.0695827	1
ENSG00000197498.8	3122	rs1794590	-211974	0.344388	1.05051e-05	0.299036	0.0657712	2
ENSG00000173214.5	3321	rs1040382	321528	0.398438	6.26362e-08	0.384874	0.0679043	1
ENSG00000271789.1	3324	rs148791301	-439354	0.374372	4.20495e-05	-0.411076	0.0976839	1
ENSG00000255389.1	2953	rs174384	-6253	0.443069	1.92156e-09	1.43391	0.22544	1
ENSG00000255389.1	2953	rs9481169	8784	0.0728643	1.12446e-13	-1.11614	0.137632	2
ENSG00000255389.1	2953	rs174385	-6230	0.418317	5.2787e-05	-0.936428	0.225516	3
ENSG00000010810.13	3029	rs140002400	110406	0.173367	1.62863e-05	0.335355	0.0755131	1
ENSG00000203778.3	2804	rs1230343	-23948	0.342784	5.04156e-10	0.386036	0.0584109	1
ENSG00000155130.5	2681	rs1040590	-687522	0.369898	9.46596e-06	0.17859	0.0390756	1
ENSG00000187189.9	2834	rs77614264	111914	0.238579	8.75307e-09	-0.413223	0.0681633	1
ENSG00000237021.2	2833	rs59504977	98870	0.085	1.05422e-07	0.828962	0.149074	1
ENSG00000188820.8	2790	rs11377231	18882	0.0866337	8.91292e-12	-0.841196	0.114558	1
ENSG00000047936.6	2857	rs10434878	32384	0.139594	4.15253e-06	0.520415	0.109283	1
ENSG00000111879.14	3911	rs4946388	-117035	0.273869	1.01341e-16	-0.632043	0.0682461	1
ENSG00000146350.9	5027	rs4360166	-10986	0.24505	7.80089e-07	-0.343634	0.0669099	1
ENSG00000152661.7	5082	rs34733500	445365	0.451777	2.37701e-11	0.333078	0.046467	1
ENSG00000025156.8	3963	rs34871200	122602	0.479592	1.10366e-10	0.393574	0.0571229	1
ENSG00000135549.10	3924	rs148468805	239202	0.231343	2.96221e-18	-0.836551	0.0849849	1
ENSG00000135549.10	3924	rs58551574	263484	0.156716	2.59068e-15	-0.82535	0.0944075	2
ENSG00000135549.10	3924	rs6569293	389780	0.236181	4.98598e-05	0.337367	0.0809656	3
ENSG00000172594.8	3625	rs56662349	11561	0.331658	4.85419e-05	-0.233821	0.0560428	1
ENSG00000186439.8	3322	rs7774820	-2515	0.165842	1.09494e-09	0.508645	0.0787011	1
ENSG00000111907.16	2463	rs3799779	45457	0.33	2.01972e-05	-0.219295	0.0499651	1
ENSG00000111906.13	2288	rs3734642	-409	0.146154	6.69831e-11	-0.359165	0.0514489	1
ENSG00000154269.10	2762	rs7762879	41950	0.340796	9.52141e-13	0.562777	0.0727605	1
ENSG00000228495.1	2941	rs9493182	2440	0.276119	2.50606e-07	-0.531482	0.0987971	1
ENSG00000112299.7	3283	rs3798792	-2429	0.492574	2.38339e-17	0.553674	0.0583136	1
ENSG00000112303.9	3260	rs1883617	-11948	0.201005	5.69871e-09	-0.467172	0.0759845	1
ENSG00000112303.9	3260	rs7765058	-96557	0.462871	3.29037e-05	-0.245194	0.0574224	2
ENSG00000118514.9	2619	rs67876204	59678	0.484694	1.14511e-17	0.775319	0.0806579	1
ENSG00000112339.10	2632	rs11758774	-40405	0.3	2.21747e-09	-0.389467	0.061541	1
ENSG00000135525.14	2461	rs28715589	5246	0.442708	1.95673e-14	-0.578785	0.0689	1
ENSG00000135525.14	2461	rs549558385	8718	0.265464	1.54088e-06	0.395769	0.0793594	2
ENSG00000112357.8	2490	rs13220063	310	0.0572139	2.41362e-08	-0.960602	0.163897	1
ENSG00000051620.6	2980	rs73776942	-1824	0.0879397	2.59405e-29	-0.718438	0.0521075	1
ENSG00000225177.1	2855	rs9385837	11413	0.273438	2.99108e-16	0.786724	0.0865916	1
ENSG00000203734.7	2814	rs9376366	-41404	0.434673	3.83788e-07	0.492421	0.0931047	1
ENSG00000146386.7	2920	rs12196247	363	0.399485	6.63431e-13	-0.417367	0.0535286	1
ENSG00000234147.1	2600	rs10658173	8970	0.337629	1.05782e-06	-0.406379	0.0801681	1
ENSG00000259828.1	2795	rs9376526	-853995	0.455497	9.06845e-05	-0.396194	0.0987372	1
ENSG00000146416.12	3111	rs78980561	73055	0.354271	1.87121e-10	0.386813	0.056943	1
ENSG00000034693.10	3087	rs4896665	91100	0.204188	2.59431e-05	0.43532	0.100586	1
ENSG00000001036.9	3067	rs4896658	-47628	0.0841584	5.26628e-25	-0.872894	0.0712226	1
ENSG00000112425.9	3325	rs9322045	328245	0.385	2.2099e-05	-0.304274	0.0696747	1
ENSG00000270638.1	3325	rs9399562	-45529	0.390547	8.51583e-06	0.464914	0.101172	1
ENSG00000235652.3	3333	rs702318	-130175	0.232984	3.44359e-06	0.40364	0.0839885	1
ENSG00000235652.3	3333	rs182629061	305390	0.0994898	1.49079e-05	-0.453496	0.10161	2
ENSG00000178199.9	3293	rs6911016	4453	0.270202	3.22203e-07	-0.305059	0.0572749	1
ENSG00000055211.8	3235	rs9390689	-12489	0.273632	1.95455e-09	0.341266	0.0537195	1
ENSG00000233330.1	3260	rs79229125	998596	0.137755	6.40577e-06	-0.666562	0.142981	1
ENSG00000120253.9	3456	rs9322225	114304	0.225	1.73665e-05	0.293634	0.0663501	1
ENSG00000231760.2	3531	rs111580931	-242374	0.243719	9.36018e-18	-0.920872	0.0954792	1
ENSG00000268592.2	3564	rs9397056	20377	0.452736	3.47412e-13	0.45329	0.057318	1
ENSG00000120256.5	3565	rs377727955	36827	0.4675	8.12276e-25	0.646197	0.0529577	1
ENSG00000120256.5	3565	rs9371541	26670	0.148718	6.88189e-08	0.443803	0.0785463	2
ENSG00000217733.2	3576	rs4869755	6385	0.29703	9.88729e-09	0.511339	0.0846828	1
ENSG00000164520.7	3541	rs9397056	-15128	0.452736	4.2847e-43	1.04201	0.0552896	1
ENSG00000203722.3	3528	rs66485660	-40305	0.455224	8.20787e-23	0.724399	0.0630681	1
ENSG00000203722.3	3528	rs9371533	-33576	0.123762	8.76679e-07	0.510119	0.0997985	2
ENSG00000131015.4	3545	rs61667816	33593	0.345	3.57688e-12	0.583902	0.0778122	1
ENSG00000111981.4	3559	rs1535955	-927	0.375622	4.37535e-16	0.670727	0.0743318	1
ENSG00000198729.4	3432	rs6921485	152370	0.3	2.70336e-06	-0.250044	0.0514511	1
ENSG00000120262.8	3474	rs3757322	127029	0.274752	1.89104e-11	0.494248	0.0685597	1
ENSG00000146469.8	4137	rs11155869	-19084	0.371859	2.05367e-10	-0.485677	0.0716779	1
ENSG00000112031.11	4009	rs9384062	-10672	0.467822	9.7137e-32	0.882687	0.0601439	1
ENSG00000112031.11	4009	rs2073259	21827	0.0975	2.9556e-05	0.456568	0.106264	2
ENSG00000091844.3	3758	rs76107765	126017	0.0953608	8.6291e-06	-0.536868	0.116909	1
ENSG00000146426.13	2804	rs117735080	-330885	0.0544554	5.07265e-05	0.444396	0.106798	1
ENSG00000271551.1	2442	rs66552722	6256	0.239474	4.10489e-05	-0.465249	0.110399	1
ENSG00000271040.1	2931	rs9347403	-2644	0.363861	1.52327e-05	0.450978	0.101182	1
ENSG00000078269.9	3264	rs9456986	44467	0.206186	5.15512e-06	0.246064	0.0522176	1
ENSG00000122335.9	3719	rs13340445	-26336	0.246269	2.17264e-11	0.579621	0.0806803	1
ENSG00000130338.8	4024	rs661857	-74904	0.394472	1.59271e-10	0.33373	0.0489149	1
ENSG00000146433.8	4264	rs341123	-92491	0.191919	4.56412e-05	-0.302354	0.072201	1
ENSG00000146425.6	4131	rs539497987;rs547521138	-38870	0.223958	2.11877e-06	-0.315068	0.0641064	1
ENSG00000130363.7	3971	rs139675266	-46660	0.385572	7.69344e-06	0.192389	0.0416504	1
ENSG00000164691.12	3974	rs4708806	-110383	0.40796	2.81202e-05	-0.285787	0.0663377	1
ENSG00000146457.10	4103	rs6901045	82306	0.358586	5.96483e-08	-0.312684	0.0550705	1
ENSG00000112110.5	4153	rs7738253	-16927	0.351759	1.07116e-07	0.268673	0.0483449	1
ENSG00000146453.8	4135	rs6901045	7625	0.358586	7.89555e-06	-0.402512	0.0872552	1
ENSG00000197081.8	4295	rs8191867	99084	0.215	3.90919e-06	0.241776	0.0506241	1
ENSG00000213073.4	4050	rs2297363	-7652	0.20398	3.11684e-10	-0.561004	0.0837495	1
ENSG00000175003.8	3955	rs4646272	8272	0.487374	3.39172e-08	0.532069	0.0918539	1
ENSG00000112531.12	3660	rs28429613	205168	0.153465	4.60746e-05	0.193214	0.0461649	1
ENSG00000026297.11	4700	rs162297	84467	0.403553	6.21462e-15	0.283832	0.0330548	1
ENSG00000112486.10	4864	rs3093019	14360	0.405941	1.16859e-05	-0.250878	0.0554984	1
ENSG00000130396.16	5112	rs9355145	115174	0.375622	4.62932e-07	-0.220179	0.0419492	1
ENSG00000153303.12	4777	rs79765461	-847880	0.0798969	1.42989e-05	-0.482348	0.107853	1
ENSG00000223485.1	4576	rs10945391	25341	0.439791	1.59896e-07	0.408414	0.0746092	1
ENSG00000226194.1	4828	rs201098747	107138	0.440722	3.92878e-06	0.40701	0.0852419	1
ENSG00000231690.2	4013	rs4036469	571707	0.29602	4.92935e-06	0.5375	0.113814	1
ENSG00000229214.1	3999	rs4716347	27479	0.145	3.97839e-05	-0.480649	0.113842	1
ENSG00000112584.9	2886	rs9356592	89829	0.238806	8.41045e-11	-0.554528	0.079908	1
ENSG00000242474.1	2556	rs75921010	11274	0.165816	1.68223e-06	0.586895	0.118174	1
ENSG00000240859.1	2557	rs78658550	10991	0.258706	1.26139e-40	-1.1694	0.0652922	1
ENSG00000261795.1	2606	rs3814456	-15344	0.2625	1.05276e-33	1.04093	0.067757	1
ENSG00000223855.1	3293	rs62433359	3498	0.115385	3.66521e-11	0.846069	0.11933	1
ENSG00000164818.11	3661	rs35410966	39222	0.345178	5.97782e-07	-0.421087	0.0810784	1
ENSG00000188191.10	3662	rs4722018	144220	0.123762	9.42563e-07	-0.475385	0.0933149	1
ENSG00000164828.13	3802	rs11767322	11877	0.2125	6.50002e-08	0.241936	0.0427426	1
ENSG00000105963.9	4343	rs77992257	-5057	0.336735	9.8176e-12	-0.42859	0.0585041	1
ENSG00000164850.10	4394	rs73046475	-71717	0.334171	2.24686e-10	0.437192	0.0646808	1
[truncated: 3,384 more rows]
