# Supplementary material for: A landscape of gene expression regulation for synovium in arthritis
Source: Nat Commun. 2024 Feb 15;15:1409. doi: 10.1038/s41467-024-45652-x (PMC10869817; doi:10.1038/s41467-024-45652-x)
Supplement: Supplementary file 5 — Supplementary Data 2 [file 41467_2024_45652_MOESM5_ESM.xlsx]

## Sheet: Supplementary Data 2
Supplementary Data 2. GWAS summary data in colocalization and LD score regression analysis.
Trait	Article	Research pubmed ID	Phenotype	Download Link
OA	Deciphering osteoarthritis genetics across 826,690 individuals from 9 populations	34822786	AllOA: Osteoarthritis at any of one or more of the investigated joint sites: hip, knee, hand, finger, thumb and spine, as defined below	https://msk.hugeamp.org/downloads.html
OA	Deciphering osteoarthritis genetics across 826,690 individuals from 9 populations	34822786	KneeOA: Osteoarthritis or joint replacement at the left and/or right knee joint	https://msk.hugeamp.org/downloads.html
OA	Deciphering osteoarthritis genetics across 826,690 individuals from 9 populations	34822786	HipOA: Osteoarthritis or joint replacement at the left and/or right hip joint	https://msk.hugeamp.org/downloads.html
OA	Deciphering osteoarthritis genetics across 826,690 individuals from 9 populations	34822786	Knee/HipOA: KneeOA and/or HipOA	https://msk.hugeamp.org/downloads.html
OA	Deciphering osteoarthritis genetics across 826,690 individuals from 9 populations	34822786	TJR: undergone total knee and/or hip replacement due to osteoarthritis in left, right or both joints	https://msk.hugeamp.org/downloads.html
OA	Deciphering osteoarthritis genetics across 826,690 individuals from 9 populations	34822786	THR: undergone total hip replacement due to osteoarthritis in left right or both hip joints	https://msk.hugeamp.org/downloads.html
OA	Deciphering osteoarthritis genetics across 826,690 individuals from 9 populations	34822786	TKR: undergone total knee replacement due to osteoarthritis in left right or both knee joints	https://msk.hugeamp.org/downloads.html
OA	Deciphering osteoarthritis genetics across 826,690 individuals from 9 populations	34822786	SpineOA: osteoarthritis in the spine defined by ICD codes or lumbar disk degeneration: narrowing, osteophytes or both present on two or more vertebral levels [REF: PMID:20147869]	https://msk.hugeamp.org/downloads.html
OA	Deciphering osteoarthritis genetics across 826,690 individuals from 9 populations	34822786	FingerOA: Finger osteoarthritis defined by ICD10 codes or clinically defined at of the distal interphalangeal (DIP) joints 1-4, the proximal interphalangeal (PIP) joints 1-4 in the left finger and right fingers. If only data from one side (left/right) was available cases were defined on that side only	https://msk.hugeamp.org/downloads.html
OA	Deciphering osteoarthritis genetics across 826,690 individuals from 9 populations	34822786	ThumbOA: Thumb osteoarthritis defined by ICD10 codes or clinically defined at the first carpometacarpal (CMC1) joint and/or trapezioscaphoid (TS) joint in the left thumb and right thumb. If only data from one side (left/right) was available cases were defined on that side only	https://msk.hugeamp.org/downloads.html
OA	Deciphering osteoarthritis genetics across 826,690 individuals from 9 populations	34822786	HandOA: FingerOA and/or ThumbOA	https://msk.hugeamp.org/downloads.html
OA	Genome-wide analyses using UK Biobank data provide insights into the genetic architecture of osteoarthritis.	29559693	Osteoarthritis (self-reported)	http://ftp.ebi.ac.uk/pub/databases/gwas/summary_statistics/GCST005001-GCST006000/GCST005811/harmonised/29559693-GCST005811-EFO_0002506-build37.f.tsv.gz
OA	Genome-wide analyses using UK Biobank data provide insights into the genetic architecture of osteoarthritis.	29559693	Osteoarthritis of the hip or knee (hospital diagnosed)	http://ftp.ebi.ac.uk/pub/databases/gwas/summary_statistics/GCST005001-GCST006000/GCST005812/harmonised/29559693-GCST005812-EFO_0002506-build37.f.tsv.gz
OA	Genome-wide analyses using UK Biobank data provide insights into the genetic architecture of osteoarthritis.	29559693	Osteoarthritis of the knee (hospital diagnosed)	http://ftp.ebi.ac.uk/pub/databases/gwas/summary_statistics/GCST005001-GCST006000/GCST005813/harmonised/29559693-GCST005813-EFO_0004616-build37.f.tsv.gz
OA	Genome-wide analyses using UK Biobank data provide insights into the genetic architecture of osteoarthritis.	29559693	Osteoarthritis (hospital diagnosed)	http://ftp.ebi.ac.uk/pub/databases/gwas/summary_statistics/GCST005001-GCST006000/GCST005814/harmonised/29559693-GCST005814-EFO_0002506-Build37.f.tsv.gz
OA	Genome-wide analyses using UK Biobank data provide insights into the genetic architecture of osteoarthritis.	29559693	Osteoarthritis of the hip (hospital diagnosed)	http://ftp.ebi.ac.uk/pub/databases/gwas/summary_statistics/GCST005001-GCST006000/GCST005810/harmonised/29559693-GCST005810-EFO_1000786-build37.f.tsv.gz
OA	Identification of new therapeutic targets for osteoarthritis through genome-wide analyses of UK Biobank data.	30664745	Knee osteoarthritis	http://ftp.ebi.ac.uk/pub/databases/gwas/summary_statistics/GCST007001-GCST008000/GCST007090/Tachmazidou_30664745_KNEEOA.txt.gz
OA	Identification of new therapeutic targets for osteoarthritis through genome-wide analyses of UK Biobank data.	30664745	Osteoarthritis (hip)	http://ftp.ebi.ac.uk/pub/databases/gwas/summary_statistics/GCST007001-GCST008000/GCST007091/Tachmazidou_30664745_HIPOA.txt.gz
OA	Identification of new therapeutic targets for osteoarthritis through genome-wide analyses of UK Biobank data.	30664745	Osteoarthritis of the hip or knee	http://ftp.ebi.ac.uk/pub/databases/gwas/summary_statistics/GCST007001-GCST008000/GCST007092/Tachmazidou_30664745_HIPKNEEOA.txt.gz
OA	Identification of new therapeutic targets for osteoarthritis through genome-wide analyses of UK Biobank data.	30664745	Osteoarthritis	http://ftp.ebi.ac.uk/pub/databases/gwas/summary_statistics/GCST007001-GCST008000/GCST007093/Tachmazidou_30664745_ALLOA.txt.gz
RA	Genetics of rheumatoid arthritis contributes to biology and drug discovery	24390342	Rheumatoid Arthritis	http://jenger.riken.jp:8080/pheno/Rheumatoid_Arthritis_Asian
RA	Genetics of rheumatoid arthritis contributes to biology and drug discovery	24390342	Rheumatoid Arthritis	http://jenger.riken.jp:8080/pheno/Rheumatoid_Arthritis_European
RA	Genetics of rheumatoid arthritis contributes to biology and drug discovery	24390342	Rheumatoid Arthritis	http://jenger.riken.jp:8080/pheno/Rheumatoid_Arthritis_TransEthnic
RA	Large-scale genome-wide association study in a Japanese population identifies novel susceptibility loci across different diseases	32514122	Rheumatoid arthritis	http://jenger.riken.jp/93pheweb_gwas/
RA	Large-scale meta-analysis across East Asian and European populations updated genetic architecture and variant-driven biology of rheumatoid arthritis, identifying 11 novel susceptibility loci	33310728	Rheumatoid arthritis	http://ftp.ebi.ac.uk/pub/databases/gwas/summary_statistics/GCST90013001-GCST90014000/GCST90013534/harmonised/33310728-GCST90013534-EFO_0000685-Build37.f.tsv.gz
ANX	Meta-analysis of genome-wide association studies of anxiety disorders	26754954	Anxiety disorders	https://pgc.unc.edu/for-researchers/download-results/
MDD	Genome-wide association analyses identify 44 risk variants and refine the genetic architecture of major depression	29700475	Major depressive disorder	https://pgc.unc.edu/for-researchers/download-results/
ASD	Identification of common genetic risk variants for autism spectrum disorder	30804558	Autism spectrum disorder	https://pgc.unc.edu/for-researchers/download-results/
AN	Genome-wide association study identifies eight risk loci and implicates metabo-psychiatric origins for anorexia nervosa	31308545	Anorexia nervosa	https://pgc.unc.edu/for-researchers/download-results/
ADHD	Discovery of the first genome-wide significant risk loci for attention deficit/hyperactivity disorder	30478444	Attention deficit hyperactivity disorder	https://pgc.unc.edu/for-researchers/download-results/
PTSD	Genome-wide association study of post-traumatic stress disorder reexperiencing symptoms in >165,000 US veterans	31358989	Posttraumatic stress disorder	https://www.ncbi.nlm.nih.gov/projects/gap/cgi-bin/study.cgi?study_id=phs001672.v1.p1
TS	Interrogating the Genetic Determinants of Tourette's Syndrome and Other Tic Disorders Through Genome-Wide Association Studies	30818990	Tourette syndrome	https://pgc.unc.edu/for-researchers/download-results/
OCD	Revealing the complex genetic architecture of obsessive-compulsive disorder using meta-analysis.	28761083	Obsessive-compulsive disorder	https://pgc.unc.edu/for-researchers/download-results/
