# Supplementary material for: A landscape of gene expression regulation for synovium in arthritis
Source: Nat Commun. 2024 Feb 15;15:1409. doi: 10.1038/s41467-024-45652-x (PMC10869817; doi:10.1038/s41467-024-45652-x)
Supplement: Supplementary file 6 — Supplementary Data 3 [file 41467_2024_45652_MOESM6_ESM.xlsx]

## Sheet: Supplementary Data 3
Supplementary Data 3. Colocalized genes and related functions of GWAS traits.
Gene	The gene name
trait	Trait name (OA, RA, AS or JIA)
pph4	The posterior probability of condition 4 (eQTL and GWAS shared common variants). NA means this region failed in susie finemapping and performed LD-based colocalization instead.
r2	Mean r2 of linkage disequilibrium (LD) between the independent SNPs of eQTL and GWAS signals. NA means this region succeed in susie finemapping and coloc5.
DEG_P	P values of differential expression analysis from GEO. Two-sided hypergeometric tests, no adjustments were made for multiple comparisons.
Gene	trait	pph4	r2	DEG_P
ABT1	RA	NA	0.91825	0.191407
ANXA3	RA	NA	0.92858	0.0917987
ARAP1	RA	0.9952	NA	0.000138871
BAK1	RA	NA	0.96613	0.00249641
BTN2A2	RA	NA	0.80211	1.16868e-25
BTN2A3P	RA	NA	0.82068	0.33152
CCR6	RA	0.77177	NA	1.97463e-05
CD40	RA	NA	0.93055	0.000121337
COG6	RA	NA	0.94176	0.0593294
DGKQ	RA	NA	1	0.264505
ERBB2	RA	NA	0.88528	0.605243
FCRL3	RA	0.8977	NA	0.0111137
IL2RA	RA	0.8381	NA	3.49076e-09
ILF3-AS1	RA	0.6705	NA	0.663109
INPP5B	RA	0.9413	NA	3.94223e-05
IRF5	RA	0.96775	NA	9.35781e-06
JAZF1	RA	0.9195	NA	0.657801
KAT8	RA	0.8771	NA	0.0471245
KRI1	RA	0.7878	NA	0.0572721
LEMD2	RA	NA	0.86852	0.197773
MANEAL	RA	0.7833	NA	0.0783265
MMEL1	RA	NA	0.89622	NA
NUDT3	RA	NA	0.88547	4.22975e-07
PLCL1	RA	NA	0.95993	0.12835
PNMT	RA	NA	0.88475	6.77986e-10
PRSS16	RA	0.7112	NA	0.0306638
PSMD5-AS1	RA	NA	0.87391	0.29233
RNASET2	RA	NA	0.93704	8.91306e-24
RP11-222K16.1	RA	0.6448	NA	NA
RPS26	RA	0.9376	NA	NA
SLC44A2	RA	0.6624	NA	0.364504
STAC2	RA	NA	0.72125	0.0126696
STARD3	RA	NA	0.89964	0.853016
SUOX	RA	0.8629	NA	0.0663681
SYNGR1	RA	NA	0.84918	6.4833e-05
TCAP	RA	NA	1	0.000195231
TCTE1	RA	0.8414	NA	0.27066
TPCN2	RA	0.8556	NA	0.0523984
UTP11L	RA	0.7143	NA	NA
ZKSCAN3	RA	0.9508	NA	0.0180171
ZNF192P1	RA	NA	0.9047	NA
ZSCAN12P1	RA	NA	0.84659	0.905333
AC011526.1	OA	0.8103	NA	NA
AP003068.18	OA	0.70023	NA	NA
AQPEP	OA	0.6999	NA	NA
ARHGDIB	OA	NA	0.86744	0.00806541
CEP250	OA	NA	0.92215	0.749167
CTD-2311M21.2	OA	NA	0.93867	NA
DCP1A	OA	NA	0.99711	0.721554
DEF6	OA	0.8789	NA	0.0106384
EIF6	OA	NA	1	0.833294
FAM53A	OA	NA	0.84905	0.300165
GDAP2	OA	NA	0.89722	0.0169849
GNL3	OA	NA	0.76989	0.559062
ILF3-AS1	OA	NA	0.84504	0.629022
ITIH1	OA	NA	0.93777	0.83945
ITIH4	OA	NA	0.83865	0.390588
LMX1B	OA	0.79785	NA	0.388376
LTBP1	OA	NA	0.77751	0.00019392
PARP10	OA	NA	0.98354	0.00403601
PTCH1	OA	NA	0.99636	0.0258193
RBM6	OA	NA	0.93296	5.77569e-10
RNASEH2C	OA	0.7992	NA	0.948796
RP11-20I20.4	OA	NA	0.85147	NA
RP11-21L23.2	OA	0.6531	NA	NA
RP11-392O17.1	OA	NA	0.83918	NA
RPL10A	OA	0.8278	NA	0.588525
RPP25	OA	NA	0.98522	0.0052849
SETD8	OA	NA	0.99448	NA
SLC44A2	OA	NA	0.98545	0.371455
TMEM91	OA	0.9997	NA	0.135319
TRIOBP	OA	NA	0.82064	0.00470873
TSKU	OA	0.84445	NA	3.31068e-08
UBL7	OA	0.9866	NA	0.923588
UHRF1BP1	OA	0.9864	NA	0.976726
WNT3	OA	NA	0.91509	0.666282
ADCY3	AS	NA	0.95779	0.0838098
CD40	AS	NA	0.92605	0.000545249
CENPO	AS	NA	0.94201	0.0373847
CTSW	AS	NA	0.99984	0.801019
DNAJC27	AS	NA	0.9341	0.130881
DNMT3B	AS	NA	0.99418	0.550383
ERP29	AS	NA	0.96159	2.09816e-05
LRRK2	AS	NA	0.9167	0.472861
PPP2R3C	AS	NA	0.93375	0.910763
TNFRSF14	AS	NA	0.89384	0.432942
LTBR	JIA	NA	1	0.399472
