# Supplementary material for: A landscape of gene expression regulation for synovium in arthritis
Source: Nat Commun. 2024 Feb 15;15:1409. doi: 10.1038/s41467-024-45652-x (PMC10869817; doi:10.1038/s41467-024-45652-x)
Supplement: Supplementary file 7 — Supplementary Data 4 [file 41467_2024_45652_MOESM7_ESM.xlsx]

## Sheet: Supplementary Data 4
Supplementary Data 4. Gene ontology (GO) and disease ontology (DO) enrichment analysis for genes colocalized with RA.
P-value	Two-sided hypergeometric tests, no adjustments were made for multiple comparisons.
Database	GO/DO term	Fold change	P-value	qvalue	gene
DO-enrich	Graves' disease	23.55	1.99217e-05	0.00251623	BAK1;CD40;FCRL3;IL2RA
DO-enrich	autoimmune disease of endocrine system	21.6552	2.77825e-05	0.00251623	BAK1;CD40;FCRL3;IL2RA
DO-enrich	hyperthyroidism	19.625	4.09785e-05	0.00251623	BAK1;CD40;FCRL3;IL2RA
DO-enrich	thyroid gland disease	11.8491	0.000291232	0.0110518	BAK1;CD40;FCRL3;IL2RA
DO-enrich	multiple sclerosis	11.1479	0.000367697	0.0110518	CD40;IL2RA;IRF5;PNMT
DO-enrich	Sjogren's syndrome	20.4783	0.000381992	0.0110518	BAK1;IL2RA;IRF5
DO-enrich	demyelinating disease	10.7657	0.000419967	0.0110518	CD40;IL2RA;IRF5;PNMT
DO-enrich	Wegener's granulomatosis	49.5789	0.000710322	0.0163561	IL2RA;IRF5
DO-enrich	alopecia areata	36.2308	0.00133828	0.0273917	CD40;FCRL3
DO-enrich	vasculitis	11.582	0.00200773	0.0311191	CD40;IL2RA;IRF5
DO-enrich	temporal arteritis	29.4375	0.00202719	0.0311191	CD40;IRF5
DO-enrich	central nervous system vasculitis	29.4375	0.00202719	0.0311191	CD40;IRF5
DO-enrich	nephritis	9.61224	0.00341309	0.0457283	CD40;IL2RA;IRF5
DO-enrich	vaccinia	22.4286	0.00347535	0.0457283	BAK1;ERBB2
GO-enrich-BP	regulation of lymphocyte proliferation	12.4666	4.65542e-05	0.0110173	BTN2A2;CD40;ERBB2;FCRL3;IL2RA
GO-enrich-BP	regulation of mononuclear cell proliferation	12.407	4.76292e-05	0.0110173	BTN2A2;CD40;ERBB2;FCRL3;IL2RA
GO-enrich-BP	lymphocyte differentiation	8.81492	5.28135e-05	0.0110173	BAK1;BTN2A2;CCR6;ERBB2;FCRL3;IL2RA
GO-enrich-BP	regulation of leukocyte proliferation	11.6804	6.34327e-05	0.0110173	BTN2A2;CD40;ERBB2;FCRL3;IL2RA
GO-enrich-BP	lymphocyte proliferation	9.53329	0.000164789	0.0153406	BTN2A2;CD40;ERBB2;FCRL3;IL2RA
GO-enrich-BP	mononuclear cell proliferation	9.46371	0.00017051	0.0153406	BTN2A2;CD40;ERBB2;FCRL3;IL2RA
GO-enrich-BP	endonucleolytic cleavage involved in rRNA processing	94.2929	0.000196662	0.0153406	ABT1;KRI1
GO-enrich-BP	endonucleolytic cleavage of tricistronic rRNA transcript (SSU-rRNA, 5.8S rRNA, LSU-rRNA)	94.2929	0.000196662	0.0153406	ABT1;KRI1
GO-enrich-BP	negative regulation of T cell proliferation	26.3701	0.00019873	0.0153406	BTN2A2;ERBB2;IL2RA
GO-enrich-BP	leukocyte proliferation	8.70153	0.000251719	0.0174879	BTN2A2;CD40;ERBB2;FCRL3;IL2RA
GO-enrich-BP	regulation of lymphocyte differentiation	12.2748	0.000304441	0.0175042	BTN2A2;ERBB2;FCRL3;IL2RA
GO-enrich-BP	inositol phosphate metabolic process	21.9131	0.00034389	0.0175042	INPP5B;NUDT3;PLCL1
GO-enrich-BP	negative regulation of mononuclear cell proliferation	21.3128	0.000373233	0.0175042	BTN2A2;ERBB2;IL2RA
GO-enrich-BP	negative regulation of lymphocyte proliferation	21.3128	0.000373233	0.0175042	BTN2A2;ERBB2;IL2RA
GO-enrich-BP	progesterone metabolic process	64.8264	0.000426486	0.0175042	DGKQ;STARD3
GO-enrich-BP	inositol phosphate catabolic process	64.8264	0.000426486	0.0175042	INPP5B;NUDT3
GO-enrich-BP	RNA phosphodiester bond hydrolysis, endonucleolytic	20.2056	0.000436651	0.0175042	ABT1;KRI1;RNASET2
GO-enrich-BP	negative regulation of leukocyte proliferation	19.9466	0.000453517	0.0175042	BTN2A2;ERBB2;IL2RA
GO-enrich-BP	flagellated sperm motility	17.8831	0.000624403	0.0207905	CCR6;INPP5B;TCTE1
GO-enrich-BP	sperm motility	17.8831	0.000624403	0.0207905	CCR6;INPP5B;TCTE1
GO-enrich-BP	alcohol metabolic process	7.12378	0.000628441	0.0207905	DGKQ;INPP5B;NUDT3;PLCL1;STARD3
GO-enrich-BP	maturation of 5.8S rRNA from tricistronic rRNA transcript (SSU-rRNA, 5.8S rRNA, LSU-rRNA)	47.1465	0.000815034	0.0246189	ABT1;KRI1
GO-enrich-BP	cleavage involved in rRNA processing	47.1465	0.000815034	0.0246189	ABT1;KRI1
GO-enrich-BP	polyol catabolic process	43.2176	0.000971449	0.0281209	INPP5B;NUDT3
GO-enrich-BP	T cell differentiation	8.64352	0.00113561	0.0304922	BTN2A2;CCR6;ERBB2;IL2RA
GO-enrich-BP	C21-steroid hormone biosynthetic process	39.8932	0.00114115	0.0304922	DGKQ;STARD3
GO-enrich-BP	maturation of 5.8S rRNA	38.4156	0.00123095	0.0316735	ABT1;KRI1
GO-enrich-BP	negative regulation of T cell activation	13.8914	0.00129904	0.031719	BTN2A2;ERBB2;IL2RA
GO-enrich-BP	negative regulation of antigen receptor-mediated signaling pathway	37.0437	0.00132403	0.031719	BTN2A2;FCRL3
GO-enrich-BP	protein kinase C signaling	35.7663	0.00142038	0.0328931	CD40;DGKQ
GO-enrich-BP	protein kinase B signaling	7.71169	0.00172726	0.0358923	BTN2A2;CD40;ERBB2;LEMD2
GO-enrich-BP	regulation of regulatory T cell differentiation	32.4132	0.00172895	0.0358923	BTN2A2;IL2RA
GO-enrich-BP	polyol metabolic process	12.547	0.0017398	0.0358923	INPP5B;NUDT3;PLCL1
GO-enrich-BP	regulation of leukocyte differentiation	7.62663	0.00179867	0.0358923	BTN2A2;ERBB2;FCRL3;IL2RA
GO-enrich-BP	negative regulation of leukocyte cell-cell adhesion	12.0607	0.00194784	0.0358923	BTN2A2;ERBB2;IL2RA
GO-enrich-BP	regulatory T cell differentiation	30.5065	0.0019508	0.0358923	BTN2A2;IL2RA
GO-enrich-BP	positive regulation of lymphocyte proliferation	11.9679	0.00199122	0.0358923	CD40;FCRL3;IL2RA
GO-enrich-BP	positive regulation of mononuclear cell proliferation	11.8766	0.0020352	0.0358923	CD40;FCRL3;IL2RA
GO-enrich-BP	maturation of SSU-rRNA from tricistronic rRNA transcript (SSU-rRNA, 5.8S rRNA, LSU-rRNA)	29.6349	0.00206653	0.0358923	ABT1;KRI1
GO-enrich-BP	positive regulation of interleukin-12 production	29.6349	0.00206653	0.0358923	CD40;IRF5
GO-enrich-BP	regulation of lymphocyte activation	5.34651	0.002247	0.0380369	BTN2A2;CD40;ERBB2;FCRL3;IL2RA
GO-enrich-BP	regulation of activated T cell proliferation	28.033	0.00230753	0.0380369	BTN2A2;IL2RA
GO-enrich-BP	regulation of T cell differentiation	11.193	0.00240901	0.0380369	BTN2A2;ERBB2;IL2RA
GO-enrich-BP	positive regulation of leukocyte proliferation	11.193	0.00240901	0.0380369	CD40;FCRL3;IL2RA
GO-enrich-BP	C21-steroid hormone metabolic process	26.5954	0.00256118	0.039541	DGKQ;STARD3
GO-enrich-BP	negative regulation of lymphocyte activation	10.6564	0.00276886	0.0409227	BTN2A2;ERBB2;IL2RA
GO-enrich-BP	positive regulation of B cell proliferation	25.2981	0.00282739	0.0409227	CD40;FCRL3
GO-enrich-BP	activated T cell proliferation	25.2981	0.00282739	0.0409227	BTN2A2;IL2RA
GO-enrich-BP	B cell activation	6.69176	0.00288911	0.0409626	BAK1;CCR6;CD40;FCRL3
GO-enrich-BP	ketone biosynthetic process	24.6958	0.00296517	0.0412002	DGKQ;STARD3
GO-enrich-BP	skeletal muscle contraction	24.1214	0.00310605	0.0423115	STAC2;TCAP
GO-enrich-BP	RNA phosphodiester bond hydrolysis	10.1028	0.00321882	0.0430044	ABT1;KRI1;RNASET2
GO-enrich-BP	regulation of T cell proliferation	9.97329	0.0033379	0.043754	BTN2A2;ERBB2;IL2RA
GO-enrich-BP	maturation of SSU-rRNA	22.5483	0.0035472	0.0443239	ABT1;KRI1
GO-enrich-BP	somatic recombination of immunoglobulin genes involved in immune response	22.0686	0.00370038	0.0443239	CCR6;CD40
GO-enrich-BP	somatic diversification of immunoglobulins involved in immune response	22.0686	0.00370038	0.0443239	CCR6;CD40
GO-enrich-BP	isotype switching	22.0686	0.00370038	0.0443239	CCR6;CD40
GO-enrich-BP	T cell apoptotic process	22.0686	0.00370038	0.0443239	BAK1;IL2RA
GO-enrich-BP	positive regulation of lymphocyte activation	6.21091	0.00377297	0.0444274	BTN2A2;CD40;FCRL3;IL2RA
GO-enrich-BP	positive regulation of epithelial cell migration	9.09844	0.00431771	0.0499945	ANXA3;CCR6;CD40
