# Supplementary material for: A landscape of gene expression regulation for synovium in arthritis
Source: Nat Commun. 2024 Feb 15;15:1409. doi: 10.1038/s41467-024-45652-x (PMC10869817; doi:10.1038/s41467-024-45652-x)
Supplement: Supplementary file 8 — Supplementary Data 5 [file 41467_2024_45652_MOESM8_ESM.xlsx]

## Sheet: Supplementary Data 5
Supplementary Data 5. Significant eQTac results with FDR<0.05.
Gene	Target gene symbol
ENSG	Ensembl ID
Chr	Chromsome
TSS	Traget gene TSS
PRE	Potential regulatory element (PRE)
PRE_start	PRE region start
PRE_end	PRE region end
P	P value of beta. Two-sided t test, no adjustments were made for multiple comparisons.
FDR	False Discovery Rates estimated from permutation.
Gene	ENSG	Chr	TSS	PRE	PRE_start	PRE_end	P	FDR
ERAP2	ENSG00000164308.12	chr5	96211642	chr5_96232482_96232982	96232482	96232982	1.4654e-52	0
GLIPR1L2	ENSG00000180481.6	chr12	75784849	chr12_75831305_75831805	75831305	75831805	8.7754e-39	0
RAET1E	ENSG00000164520.7	chr6	150219237	chr6_150225750_150226250	150225750	150226250	4.4262e-36	0
FN3KRP	ENSG00000141560.10	chr17	80674558	chr17_80687286_80687786	80687286	80687786	4.8611e-34	0
MRPL21	ENSG00000197345.8	chr11	68671302	chr11_68637082_68637582	68637082	68637582	8.7741e-34	0
RAET1E	ENSG00000164520.7	chr6	150219237	chr6_150211828_150212328	150211828	150212328	9.2244e-34	0
LRP11	ENSG00000120256.5	chr6	150186198	chr6_150211828_150212328	150211828	150212328	1.0653e-33	0
RP1-90J20.12	ENSG00000270346.1	chr6	3020387	chr6_3027179_3027679	3027179	3027679	2.1564e-33	0
CCBL2	ENSG00000137944.12	chr1	89454037	chr1_89402574_89403074	89402574	89403074	3.5205e-33	0
ATP6V1D	ENSG00000100554.7	chr14	67826712	chr14_67878339_67878839	67878339	67878839	6.9886e-33	0
RAET1G	ENSG00000203722.3	chr6	150244256	chr6_150211828_150212328	150211828	150212328	7.6572e-33	0
MRPL21	ENSG00000197345.8	chr11	68671302	chr11_68722543_68723043	68722543	68723043	1.5682e-32	0
LL22NC03-86G7.1	ENSG00000224086.3	chr22	22292956	chr22_22313475_22313975	22313475	22313975	1.6067e-32	0
XRCC6BP1	ENSG00000166896.3	chr12	58335323	chr12_58329711_58330211	58329711	58330211	3.6886e-32	0
MRPL51	ENSG00000111639.3	chr12	6602520	chr12_6569846_6570346	6569846	6570346	9.2508e-30	0
CECR7	ENSG00000237438.2	chr22	17517459	chr22_17516894_17517394	17516894	17517394	9.3491e-30	0
SMDT1	ENSG00000183172.8	chr22	42475694	chr22_42354477_42354977	42354477	42354977	3.8954e-29	0
CNGA1	ENSG00000198515.9	chr4	48018688	chr4_47955948_47956448	47955948	47956448	1.9362e-28	0
HTATSF1P2	ENSG00000271361.1	chr6	3024005	chr6_3027179_3027679	3027179	3027679	3.091e-28	0
AP3S2	ENSG00000157823.12	chr15	90437573	chr15_90379759_90380259	90379759	90380259	5.302e-28	0
MXRA7	ENSG00000182534.9	chr17	74707097	chr17_74684472_74684972	74684472	74684972	3.9469e-27	0
YBEY	ENSG00000182362.9	chr21	47706250	chr21_47715255_47715755	47715255	47715755	9.7581e-27	0
INPP4A	ENSG00000040933.11	chr2	99061316	chr2_99124311_99124811	99124311	99124811	2.3141e-26	0
NUTM2G	ENSG00000188152.8	chr9	99690591	chr9_99637289_99637789	99637289	99637789	2.3876e-26	0
SLFN5	ENSG00000166750.5	chr17	33570054	chr17_33571245_33571745	33571245	33571745	3.0306e-26	0
NBR2	ENSG00000198496.6	chr17	41277626	chr17_41173727_41174227	41173727	41174227	4.9283e-26	0
NUTM2G	ENSG00000188152.8	chr9	99690591	chr9_99616572_99617072	99616572	99617072	4.9744e-26	0
CNGA1	ENSG00000198515.9	chr4	48018688	chr4_47975065_47975565	47975065	47975565	1.4801e-25	0
PCGF3	ENSG00000185619.13	chr4	699536	chr4_743474_743974	743474	743974	1.9136e-25	0
MTRF1L	ENSG00000112031.11	chr6	153323819	chr6_153323645_153324145	153323645	153324145	1.9673e-25	0
RPL9	ENSG00000163682.11	chr4	39460567	chr4_39448380_39448880	39448380	39448880	2.1796e-25	0
RAET1G	ENSG00000203722.3	chr6	150244256	chr6_150225750_150226250	150225750	150226250	2.7421e-25	0
LRP11	ENSG00000120256.5	chr6	150186198	chr6_150225750_150226250	150225750	150226250	6.0105e-25	0
ZNF300P1	ENSG00000197083.7	chr5	150325850	chr5_150226533_150227033	150226533	150227033	7.6097e-25	0
SMDT1	ENSG00000183172.8	chr22	42475694	chr22_42342628_42343128	42342628	42343128	8.3032e-25	0
SNHG5	ENSG00000203875.6	chr6	86388450	chr6_86548386_86548886	86548386	86548886	4.2531e-24	0
MASP1	ENSG00000127241.12	chr3	187009809	chr3_187006303_187006803	187006303	187006803	7.2006e-24	0
PCYOX1	ENSG00000116005.7	chr2	70484517	chr2_70520662_70521162	70520662	70521162	1.0437e-23	0
FN3KRP	ENSG00000141560.10	chr17	80674558	chr17_80762728_80763228	80762728	80763228	4.5383e-23	0
ARNT	ENSG00000143437.16	chr1	150849243	chr1_150539708_150540208	150539708	150540208	4.9069e-23	0
IGHMBP2	ENSG00000132740.4	chr11	68671309	chr11_68637082_68637582	68637082	68637582	9.0098e-23	0
RBM26-AS1	ENSG00000227354.2	chr13	79980443	chr13_79980144_79980644	79980144	79980644	1.4555e-22	0
SUMF2	ENSG00000129103.13	chr7	56131694	chr7_56131677_56132177	56131677	56132177	1.5404e-22	0
WBSCR27	ENSG00000165171.6	chr7	73256864	chr7_73279291_73279791	73279291	73279791	2.8271e-22	0
MXRA7	ENSG00000182534.9	chr17	74707097	chr17_74684105_74684605	74684105	74684605	2.9641e-22	0
SERINC2	ENSG00000168528.7	chr1	31882411	chr1_31895480_31895980	31895480	31895980	3.0741e-22	0
BPI	ENSG00000101425.8	chr20	36888550	chr20_36919606_36920106	36919606	36920106	3.7917e-22	0
POLR1A	ENSG00000068654.11	chr2	86333277	chr2_86226323_86226823	86226323	86226823	3.9414e-22	0
AC093838.4	ENSG00000152117.13	chr2	132250385	chr2_132274005_132274505	132274005	132274505	6.8684e-22	0
CNGA1	ENSG00000198515.9	chr4	48018688	chr4_48018462_48018962	48018462	48018962	9.8554e-22	0
CEP192	ENSG00000101639.14	chr18	12991360	chr18_13137848_13138348	13137848	13138348	1.1776e-21	0
SLC2A5	ENSG00000142583.13	chr1	9148536	chr1_9127203_9127703	9127203	9127703	2.8801e-21	0
SPPL2A	ENSG00000138600.5	chr15	51058004	chr15_51104312_51104812	51104312	51104812	3.156e-21	0
SEC23B	ENSG00000101310.10	chr20	18488136	chr20_18612771_18613271	18612771	18613271	3.1687e-21	0
AC159540.1	ENSG00000230606.6	chr2	98099106	chr2_98207179_98207679	98207179	98207679	4.7185e-21	0
FLG	ENSG00000143631.10	chr1	152297678	chr1_152192137_152192637	152192137	152192637	4.902e-21	0
HDLBP	ENSG00000115677.12	chr2	242256475	chr2_242212043_242212543	242212043	242212543	7.1852e-21	0
SLC41A3	ENSG00000114544.11	chr3	125820403	chr3_125800947_125801447	125800947	125801447	1.1764e-20	0
SUSD2	ENSG00000099994.10	chr22	24577226	chr22_24542179_24542679	24542179	24542679	1.5668e-20	0
POLR1A	ENSG00000068654.11	chr2	86333277	chr2_86263494_86263994	86263494	86263994	2.5157e-20	0
POLR3H	ENSG00000100413.12	chr22	41940609	chr22_42196316_42196816	42196316	42196816	2.6083e-20	0
TMEM30A	ENSG00000112697.11	chr6	75994683	chr6_76006849_76007349	76006849	76007349	4.5031e-20	0
ITIH4	ENSG00000055955.11	chr3	52864754	chr3_52895739_52896239	52895739	52896239	4.7325e-20	0
CNOT6L	ENSG00000138767.8	chr4	78740768	chr4_78739719_78740219	78739719	78740219	8.3119e-20	0
DNTTIP1	ENSG00000101457.8	chr20	44420575	chr20_44420306_44420806	44420306	44420806	2.5306e-19	0
MLKL	ENSG00000168404.8	chr16	74734857	chr16_74734867_74735367	74734867	74735367	2.8702e-19	0
MS4A14	ENSG00000166928.6	chr11	60163774	chr11_60156958_60157458	60156958	60157458	3.4274e-19	0
PAXIP1-AS1	ENSG00000273344.1	chr7	154795157	chr7_154794897_154795397	154794897	154795397	3.4802e-19	0
RPL12	ENSG00000197958.8	chr9	130213683	chr9_130173239_130173739	130173239	130173739	3.6253e-19	0
AC068282.3	ENSG00000236682.1	chr2	128146705	chr2_128196805_128197305	128196805	128197305	5.5e-19	0
NQO2	ENSG00000124588.15	chr6	2994164	chr6_3013646_3014146	3013646	3014146	6.7794e-19	0
CTSW	ENSG00000172543.3	chr11	65647279	chr11_65640896_65641396	65640896	65641396	8.4498e-19	0
TVP23B	ENSG00000171928.9	chr17	18684307	chr17_18684236_18684736	18684236	18684736	8.714e-19	0
ERV3-1	ENSG00000213462.4	chr7	64467120	chr7_64459651_64460151	64459651	64460151	9.184e-19	0
FLCN	ENSG00000154803.8	chr17	17140495	chr17_17140219_17140719	17140219	17140719	1.0167e-18	0
ZNF391	ENSG00000124613.4	chr6	27342393	chr6_27356459_27356959	27356459	27356959	1.0551e-18	0
ANKRD36B	ENSG00000196912.8	chr2	98206427	chr2_98166017_98166517	98166017	98166517	1.2738e-18	0
RPL12	ENSG00000197958.8	chr9	130213683	chr9_130266232_130266732	130266232	130266732	1.5805e-18	0
UTS2	ENSG00000049247.9	chr1	7913571	chr1_7962730_7963230	7962730	7963230	1.8079e-18	0
RP11-212I21.2	ENSG00000260135.2	chr16	55496208	chr16_55478663_55479163	55478663	55479163	1.8118e-18	0
RPL28	ENSG00000108107.8	chr19	55896712	chr19_55896951_55897451	55896951	55897451	2.9635e-18	0
SERINC2	ENSG00000168528.7	chr1	31882411	chr1_31886255_31886755	31886255	31886755	3.684e-18	0
MASP1	ENSG00000127241.12	chr3	187009809	chr3_186992817_186993317	186992817	186993317	3.7664e-18	0
ANKRD36B	ENSG00000196912.8	chr2	98206427	chr2_98207179_98207679	98207179	98207679	4.1728e-18	0
ZNF252P	ENSG00000196922.6	chr8	146225923	chr8_146252033_146252533	146252033	146252533	6.3002e-18	0
CRYBB2P1	ENSG00000100058.8	chr22	25844071	chr22_25843741_25844241	25843741	25844241	6.3072e-18	0
CTD-2368P22.1	ENSG00000176593.3	chr19	58513428	chr19_58520917_58521417	58520917	58521417	8.1129e-18	0
C9orf72	ENSG00000147894.10	chr9	27573863	chr9_27529546_27530046	27529546	27530046	1.0651e-17	0
IFI16	ENSG00000163565.14	chr1	158969757	chr1_158978528_158979028	158978528	158979028	1.4469e-17	0
FAM21C	ENSG00000172661.13	chr10	46222679	chr10_46222447_46222947	46222447	46222947	1.4557e-17	0
WFDC3	ENSG00000124116.14	chr20	44420570	chr20_44420306_44420806	44420306	44420806	2.3131e-17	0
SUMF2	ENSG00000129103.13	chr7	56131694	chr7_56032337_56032837	56032337	56032837	2.5811e-17	0
NQO2	ENSG00000124588.15	chr6	2994164	chr6_3037775_3038275	3037775	3038275	2.6146e-17	0
AMTN	ENSG00000187689.5	chr4	71384256	chr4_71392252_71392752	71392252	71392752	2.6659e-17	0
SEC23B	ENSG00000101310.10	chr20	18488136	chr20_18720394_18720894	18720394	18720894	2.729e-17	0
C5orf63	ENSG00000164241.9	chr5	126409183	chr5_126333921_126334421	126333921	126334421	3.5624e-17	0
RP11-345P4.7	ENSG00000269737.1	chr1	1603428	chr1_1590336_1590836	1590336	1590836	3.6239e-17	0
RP11-792D21.2	ENSG00000251442.1	chr4	79567056	chr4_79578016_79578516	79578016	79578516	4.5329e-17	0
SIGLEC16	ENSG00000161643.8	chr19	50472856	chr19_50528609_50529109	50528609	50529109	6.987e-17	0
RABGEF1	ENSG00000154710.11	chr7	66147150	chr7_66162278_66162778	66162278	66162778	8.3829e-17	0
SUSD2	ENSG00000099994.10	chr22	24577226	chr22_24585579_24586079	24585579	24586079	1.0442e-16	0
C5orf63	ENSG00000164241.9	chr5	126409183	chr5_126323691_126324191	126323691	126324191	1.462e-16	0
ARPC5	ENSG00000162704.11	chr1	183604891	chr1_183604810_183605310	183604810	183605310	2.0652e-16	0
PCYOX1	ENSG00000116005.7	chr2	70484517	chr2_70417946_70418446	70417946	70418446	2.071e-16	0
CTA-390C10.10	ENSG00000272977.1	chr22	25872184	chr22_25843741_25844241	25843741	25844241	2.1231e-16	0
SERINC2	ENSG00000168528.7	chr1	31882411	chr1_31861279_31861779	31861279	31861779	2.1919e-16	0
FLCN	ENSG00000154803.8	chr17	17140495	chr17_17184379_17184879	17184379	17184879	3.0988e-16	0
ZNF772	ENSG00000197128.7	chr19	57988937	chr19_57998812_57999312	57998812	57999312	3.879e-16	0
HEATR3	ENSG00000155393.8	chr16	50099851	chr16_50113673_50114173	50113673	50114173	4.2874e-16	0
ERV3-1	ENSG00000213462.4	chr7	64467120	chr7_64925434_64925934	64925434	64925934	5.3572e-16	0
PAAF1	ENSG00000175575.8	chr11	73587743	chr11_73580344_73580844	73580344	73580844	5.4953e-16	0
PGM2	ENSG00000169299.9	chr4	37828254	chr4_37828012_37828512	37828012	37828512	8.6532e-16	0
COQ5	ENSG00000110871.10	chr12	120972152	chr12_120971927_120972427	120971927	120972427	1.0162e-15	0
MARCO	ENSG00000019169.9	chr2	119699741	chr2_119712174_119712674	119712174	119712674	1.0493e-15	0
COG4	ENSG00000103051.14	chr16	70557467	chr16_70623713_70624213	70623713	70624213	1.3068e-15	0
THNSL2	ENSG00000144115.12	chr2	88469834	chr2_88530346_88530846	88530346	88530846	1.3262e-15	0
KCTD21-AS1	ENSG00000246174.3	chr11	77850816	chr11_77772936_77773436	77772936	77773436	1.3834e-15	0
CCT8	ENSG00000156261.8	chr21	30446117	chr21_30536574_30537074	30536574	30537074	1.5087e-15	0
IGHMBP2	ENSG00000132740.4	chr11	68671309	chr11_68722543_68723043	68722543	68723043	1.5942e-15	0
C5orf63	ENSG00000164241.9	chr5	126409183	chr5_126496315_126496815	126496315	126496815	1.6618e-15	0
SNHG1	ENSG00000255717.2	chr11	62623385	chr11_62554575_62555075	62554575	62555075	1.8999e-15	0
EFCAB2	ENSG00000203666.8	chr1	245165422	chr1_245208838_245209338	245208838	245209338	2.1519e-15	0
GUF1	ENSG00000151806.9	chr4	44680573	chr4_44664622_44665122	44664622	44665122	2.3012e-15	0
IQCH-AS1	ENSG00000259673.1	chr15	67814021	chr15_67813293_67813793	67813293	67813793	2.6604e-15	0
CTD-2037K23.2	ENSG00000245556.2	chr5	77656330	chr5_77656084_77656584	77656084	77656584	2.8016e-15	0
SLC2A1-AS1	ENSG00000227533.1	chr1	43424719	chr1_43424369_43424869	43424369	43424869	2.878e-15	0
RP4-756H11.3	ENSG00000226824.2	chr7	66119524	chr7_65235558_65236058	65235558	65236058	3.2875e-15	0
ACTR8	ENSG00000113812.9	chr3	53916211	chr3_53915958_53916458	53915958	53916458	3.766e-15	0
DCAF4	ENSG00000119599.12	chr14	73393039	chr14_73392817_73393317	73392817	73393317	4.0301e-15	0
GGT5	ENSG00000099998.13	chr22	24641109	chr22_24585579_24586079	24585579	24586079	4.8833e-15	0
CTSK	ENSG00000143387.8	chr1	150780798	chr1_150539708_150540208	150539708	150540208	5.0649e-15	0
CCT8	ENSG00000156261.8	chr21	30446117	chr21_30445860_30446360	30445860	30446360	5.5182e-15	0
TMEM30A	ENSG00000112697.11	chr6	75994683	chr6_76084526_76085026	76084526	76085026	5.7313e-15	0
PI4K2B	ENSG00000038210.9	chr4	25162262	chr4_25248535_25249035	25248535	25249035	5.9944e-15	0
FN3KRP	ENSG00000141560.10	chr17	80674558	chr17_80905953_80906453	80905953	80906453	6.3895e-15	0
PPT1	ENSG00000131238.12	chr1	40563374	chr1_40542458_40542958	40542458	40542958	7.2368e-15	0
GNPDA2	ENSG00000163281.7	chr4	44728611	chr4_44664622_44665122	44664622	44665122	7.9311e-15	0
LINC00680	ENSG00000215190.4	chr6	58287778	chr6_58516262_58516762	58516262	58516762	8.8032e-15	0
RCVRN	ENSG00000109047.7	chr17	9808937	chr17_9814371_9814871	9814371	9814871	1.1467e-14	0
RP11-529H20.6	ENSG00000261372.1	chr14	92516989	chr14_92446427_92446927	92446427	92446927	1.1645e-14	0
CNGA1	ENSG00000198515.9	chr4	48018688	chr4_48049326_48049826	48049326	48049826	1.38e-14	0
COQ5	ENSG00000110871.10	chr12	120972152	chr12_120933572_120934072	120933572	120934072	1.7074e-14	0
GRAMD4	ENSG00000075240.12	chr22	46971908	chr22_46983493_46983993	46983493	46983993	1.7166e-14	0
AS3MT	ENSG00000214435.3	chr10	104629272	chr10_104952848_104953348	104952848	104953348	1.7388e-14	0
RP11-585P4.5	ENSG00000257497.1	chr12	75883599	chr12_75831305_75831805	75831305	75831805	2.4639e-14	0
GGT5	ENSG00000099998.13	chr22	24641109	chr22_24542179_24542679	24542179	24542679	2.7793e-14	0
RP11-757G1.6	ENSG00000250508.1	chr11	68638131	chr11_68722543_68723043	68722543	68723043	2.9292e-14	0
H6PD	ENSG00000049239.8	chr1	9294833	chr1_9310021_9310521	9310021	9310521	2.9812e-14	0
RP11-526I2.5	ENSG00000270127.1	chr15	101090357	chr15_101098914_101099414	101098914	101099414	3.0816e-14	0
RP11-43F13.1	ENSG00000188002.6	chr5	1634119	chr5_1670060_1670560	1670060	1670560	3.4376e-14	0
RP11-529H20.6	ENSG00000261372.1	chr14	92516989	chr14_92506191_92506691	92506191	92506691	3.4409e-14	0
SHMT1	ENSG00000176974.13	chr17	18266855	chr17_18259868_18260368	18259868	18260368	3.575e-14	0
LL22NC03-86G7.1	ENSG00000224086.3	chr22	22292956	chr22_22336499_22336999	22336499	22336999	3.6908e-14	0
GGH	ENSG00000137563.7	chr8	63951729	chr8_63890624_63891124	63890624	63891124	3.8243e-14	0
C17orf62	ENSG00000178927.12	chr17	80408704	chr17_80402889_80403389	80402889	80403389	3.9356e-14	0
POM121L9P	ENSG00000128262.4	chr22	24647795	chr22_24585579_24586079	24585579	24586079	4.3086e-14	0
ERV3-1	ENSG00000213462.4	chr7	64467120	chr7_64541435_64541935	64541435	64541935	4.5976e-14	0
POM121L9P	ENSG00000128262.4	chr22	24647795	chr22_24542179_24542679	24542179	24542679	4.8518e-14	0
SLC41A3	ENSG00000114544.11	chr3	125820403	chr3_125802717_125803217	125802717	125803217	6.1497e-14	0
CTD-2336O2.1	ENSG00000253982.1	chr8	1712667	chr8_1747988_1748488	1747988	1748488	6.3026e-14	0
ZNF107	ENSG00000196247.7	chr7	64126510	chr7_64126143_64126643	64126143	64126643	8.4478e-14	0
RAB6A	ENSG00000175582.15	chr11	73472181	chr11_73580344_73580844	73580344	73580844	1.0834e-13	0
CD59	ENSG00000085063.10	chr11	33757990	chr11_33746108_33746608	33746108	33746608	1.2041e-13	0
ARL6IP5	ENSG00000144746.6	chr3	69134094	chr3_69143463_69143963	69143463	69143963	1.2141e-13	0
POLR1A	ENSG00000068654.11	chr2	86333277	chr2_86244261_86244761	86244261	86244761	1.2456e-13	0
VAT1	ENSG00000108828.11	chr17	41177139	chr17_41173727_41174227	41173727	41174227	1.3777e-13	0
CCT6P3	ENSG00000234585.2	chr7	64498737	chr7_64743323_64743823	64743323	64743823	1.5646e-13	0
IRF6	ENSG00000117595.6	chr1	209979464	chr1_209979309_209979809	209979309	209979809	1.5657e-13	0
AC021860.1	ENSG00000196355.2	chr4	38629658	chr4_38632842_38633342	38632842	38633342	1.5821e-13	0
TIMM10	ENSG00000134809.4	chr11	57298275	chr11_57355487_57355987	57355487	57355987	1.6271e-13	0
SEMA3A	ENSG00000075213.6	chr7	84122039	chr7_84311972_84312472	84311972	84312472	1.667e-13	0
NEIL2	ENSG00000154328.11	chr8	11627147	chr8_11622866_11623366	11622866	11623366	1.9064e-13	0
IGHMBP2	ENSG00000132740.4	chr11	68671309	chr11_68709378_68709878	68709378	68709878	2.3082e-13	0
PPP2R5E	ENSG00000154001.9	chr14	64010091	chr14_63850450_63850950	63850450	63850950	2.5998e-13	0
FAM179A	ENSG00000189350.8	chr2	29179476	chr2_29214219_29214719	29214219	29214719	2.8375e-13	0
CRHR2	ENSG00000106113.14	chr7	30728899	chr7_30759722_30760222	30759722	30760222	2.9865e-13	0
SNAPC5	ENSG00000174446.8	chr15	66790150	chr15_66678917_66679417	66678917	66679417	3.1637e-13	0
TSLP	ENSG00000145777.10	chr5	110405759	chr5_110408726_110409226	110408726	110409226	3.2057e-13	0
TK2	ENSG00000166548.11	chr16	66586446	chr16_66669141_66669641	66669141	66669641	3.3045e-13	0
RABGEF1	ENSG00000154710.11	chr7	66147150	chr7_65447016_65447516	65447016	65447516	3.4343e-13	0
SPPL2A	ENSG00000138600.5	chr15	51058004	chr15_51200575_51201075	51200575	51201075	3.5291e-13	0
ZSCAN23	ENSG00000187987.5	chr6	28411278	chr6_28129266_28129766	28129266	28129766	4.6213e-13	0
LINC00493	ENSG00000232388.2	chr20	18548063	chr20_18612771_18613271	18612771	18613271	4.7079e-13	0
HRNR	ENSG00000197915.5	chr1	152196668	chr1_152192137_152192637	152192137	152192637	4.8229e-13	0
CCT6P3	ENSG00000234585.2	chr7	64498737	chr7_64541435_64541935	64541435	64541935	5.1625e-13	0
GBP1P1	ENSG00000225492.2	chr1	89873237	chr1_89890602_89891102	89890602	89891102	5.1744e-13	0
AC005154.6	ENSG00000196295.7	chr7	30625587	chr7_30634211_30634711	30634211	30634711	5.2589e-13	0
CRCP	ENSG00000241258.2	chr7	65579590	chr7_65564987_65565487	65564987	65565487	6.2089e-13	0
UTS2	ENSG00000049247.9	chr1	7913571	chr1_8021386_8021886	8021386	8021886	6.9161e-13	0
SLC1A5	ENSG00000105281.8	chr19	47291850	chr19_47281765_47282265	47281765	47282265	7.6151e-13	0
DHRS4	ENSG00000157326.14	chr14	24424243	chr14_24505398_24505898	24505398	24505898	8.5405e-13	0
GSAP	ENSG00000186088.11	chr7	77045716	chr7_76867948_76868448	76867948	76868448	8.7658e-13	0
IQGAP1	ENSG00000140575.8	chr15	90931449	chr15_90895179_90895679	90895179	90895679	1.3367e-12	0
DKK3	ENSG00000050165.13	chr11	12031315	chr11_12038812_12039312	12038812	12039312	1.4064e-12	0
UCP2	ENSG00000175567.4	chr11	73694351	chr11_73706157_73706657	73706157	73706657	1.4234e-12	0
LRRC23	ENSG00000010626.10	chr12	7013896	chr12_6982363_6982863	6982363	6982863	1.4353e-12	0
LINC00493	ENSG00000232388.2	chr20	18548063	chr20_18720394_18720894	18720394	18720894	1.6262e-12	0
RP11-345P4.6	ENSG00000269227.1	chr1	1605439	chr1_1590336_1590836	1590336	1590836	1.6383e-12	0
PEX6	ENSG00000124587.9	chr6	42946957	chr6_42946740_42947240	42946740	42947240	1.6785e-12	0
TMEM120A	ENSG00000189077.6	chr7	75623976	chr7_75677125_75677625	75677125	75677625	1.7398e-12	0
SEC23B	ENSG00000101310.10	chr20	18488136	chr20_18680018_18680518	18680018	18680518	1.9205e-12	0
METTL2B	ENSG00000165055.11	chr7	128116782	chr7_128065808_128066308	128065808	128066308	2.195e-12	0
RP11-244K5.8	ENSG00000268592.2	chr6	150183732	chr6_150211828_150212328	150211828	150212328	2.4139e-12	0
SLC25A3	ENSG00000075415.8	chr12	98987368	chr12_99038692_99039192	99038692	99039192	2.8472e-12	0
PSD4	ENSG00000125637.11	chr2	113914901	chr2_113932710_113933210	113932710	113933210	3.4803e-12	0
ZSCAN23	ENSG00000187987.5	chr6	28411278	chr6_28457551_28458051	28457551	28458051	3.5344e-12	0
CCT6P3	ENSG00000234585.2	chr7	64498737	chr7_64712445_64712945	64712445	64712945	4.3686e-12	0
HIBCH	ENSG00000198130.10	chr2	191184770	chr2_191184412_191184912	191184412	191184912	4.6042e-12	0
STARD10	ENSG00000214530.3	chr11	72504725	chr11_72504566_72505066	72504566	72505066	6.0844e-12	0
ARL9	ENSG00000196503.2	chr4	57371508	chr4_57190094_57190594	57190094	57190594	6.1544e-12	0
SLC2A8	ENSG00000136856.13	chr9	130159420	chr9_130173239_130173739	130173239	130173739	6.3817e-12	0
DTD1	ENSG00000125821.7	chr20	18568536	chr20_18680018_18680518	18680018	18680518	6.4064e-12	0
DLG5	ENSG00000151208.12	chr10	79686377	chr10_79596002_79596502	79596002	79596502	6.465e-12	0
TMEM30A	ENSG00000112697.11	chr6	75994683	chr6_76311426_76311926	76311426	76311926	6.6164e-12	0
CFDP1	ENSG00000153774.4	chr16	75467382	chr16_75436917_75437417	75436917	75437417	6.71e-12	0
RNASET2	ENSG00000026297.11	chr6	167370671	chr6_167354206_167354706	167354206	167354706	7.6231e-12	0
SUMF2	ENSG00000129103.13	chr7	56131694	chr7_56132532_56133032	56132532	56133032	7.6641e-12	0
TMTC1	ENSG00000133687.11	chr12	29937691	chr12_29719269_29719769	29719269	29719769	7.7864e-12	0
POLR3H	ENSG00000100413.12	chr22	41940609	chr22_42466668_42467168	42466668	42467168	8.8335e-12	0
RP4-756H11.3	ENSG00000226824.2	chr7	66119524	chr7_65564987_65565487	65564987	65565487	8.9562e-12	0
SLC35E2B	ENSG00000189339.7	chr1	1624166	chr1_1590336_1590836	1590336	1590836	9.2828e-12	0
AC016683.6	ENSG00000189223.9	chr2	113969098	chr2_113990059_113990559	113990059	113990559	9.5742e-12	0
GOLGA3	ENSG00000090615.8	chr12	133405443	chr12_133380402_133380902	133380402	133380902	9.8271e-12	0
TMEM120A	ENSG00000189077.6	chr7	75623976	chr7_75702085_75702585	75702085	75702585	1.0291e-11	0
PPM1N	ENSG00000213889.6	chr19	45992034	chr19_45995860_45996360	45995860	45996360	1.0716e-11	0
FBLL1	ENSG00000188573.7	chr5	167956120	chr5_168006532_168007032	168006532	168007032	1.0733e-11	0
RP11-458F8.4	ENSG00000273142.1	chr7	66367843	chr7_65983166_65983666	65983166	65983666	1.1063e-11	0
TMEM110	ENSG00000213533.7	chr3	52931611	chr3_52895739_52896239	52895739	52896239	1.1317e-11	0
FLG-AS1	ENSG00000237975.2	chr1	152140600	chr1_152192137_152192637	152192137	152192637	1.1489e-11	0
RPS3A	ENSG00000145425.5	chr4	152020724	chr4_152155959_152156459	152155959	152156459	1.1782e-11	0
SCAPER	ENSG00000140386.8	chr15	77197784	chr15_76637994_76638494	76637994	76638494	1.2145e-11	0
FLCN	ENSG00000154803.8	chr17	17140495	chr17_17132185_17132685	17132185	17132685	1.2598e-11	0
MMP23B	ENSG00000189409.8	chr1	1567473	chr1_1590336_1590836	1590336	1590836	1.4232e-11	0
LY75	ENSG00000054219.9	chr2	160761259	chr2_160654292_160654792	160654292	160654792	1.4775e-11	0
MS4A7	ENSG00000166927.8	chr11	60145954	chr11_60156958_60157458	60156958	60157458	1.561e-11	0
MAPK8IP2	ENSG00000008735.10	chr22	51039113	chr22_51059872_51060372	51059872	51060372	1.782e-11	0
SEMA3A	ENSG00000075213.6	chr7	84122039	chr7_84294486_84294986	84294486	84294986	1.7942e-11	0
AS3MT	ENSG00000214435.3	chr10	104629272	chr10_104956821_104957321	104956821	104957321	1.8654e-11	0
RP11-371I1.2	ENSG00000215808.2	chr1	238649322	chr1_238655310_238655810	238655310	238655810	1.9111e-11	0
ARHGAP1	ENSG00000175220.7	chr11	46722148	chr11_46722008_46722508	46722008	46722508	1.9628e-11	0
BMPR1A	ENSG00000107779.7	chr10	88516406	chr10_88611046_88611546	88611046	88611546	2.0757e-11	0
STOML1	ENSG00000067221.9	chr15	74286962	chr15_74303211_74303711	74303211	74303711	2.1667e-11	0
MGMT	ENSG00000170430.9	chr10	131265447	chr10_131367163_131367663	131367163	131367663	2.3012e-11	0
SMDT1	ENSG00000183172.8	chr22	42475694	chr22_42466668_42467168	42466668	42467168	2.4671e-11	0
TMEM120A	ENSG00000189077.6	chr7	75623976	chr7_75638273_75638773	75638273	75638773	2.5305e-11	0
SERINC2	ENSG00000168528.7	chr1	31882411	chr1_31711337_31711837	31711337	31711837	3.0918e-11	0
XRCC2	ENSG00000196584.2	chr7	152373249	chr7_152373063_152373563	152373063	152373563	3.1787e-11	0
WARS2	ENSG00000116874.7	chr1	119683017	chr1_119516159_119516659	119516159	119516659	3.1795e-11	0
RP11-502I4.3	ENSG00000270964.1	chr15	67834941	chr15_67813293_67813793	67813293	67813793	3.638e-11	0
UROS	ENSG00000188690.8	chr10	127511816	chr10_127674332_127674832	127674332	127674832	3.7057e-11	0
CYP4X1	ENSG00000186377.6	chr1	47427035	chr1_47278823_47279323	47278823	47279323	4.1497e-11	0
AMICA1	ENSG00000160593.13	chr11	118095808	chr11_118111228_118111728	118111228	118111728	4.682e-11	0
RP11-244K5.8	ENSG00000268592.2	chr6	150183732	chr6_150225750_150226250	150225750	150226250	4.7342e-11	0
PABPC4	ENSG00000090621.9	chr1	40042461	chr1_40075240_40075740	40075240	40075740	4.7446e-11	0
CLDN4	ENSG00000189143.8	chr7	73213871	chr7_73279291_73279791	73279291	73279791	4.9258e-11	0
HSD17B7P2	ENSG00000099251.10	chr10	38645304	chr10_38871887_38872387	38871887	38872387	5.233e-11	0
COX7A2L	ENSG00000115944.10	chr2	42652227	chr2_42465813_42466313	42465813	42466313	5.3431e-11	0
ASB13	ENSG00000196372.8	chr10	5708557	chr10_5671766_5672266	5671766	5672266	5.6667e-11	0
IQGAP1	ENSG00000140575.8	chr15	90931449	chr15_91072832_91073332	91072832	91073332	6.2366e-11	0
METTL15	ENSG00000169519.15	chr11	28129855	chr11_28129618_28130118	28129618	28130118	6.3293e-11	0
OPN4	ENSG00000122375.7	chr10	88414313	chr10_88392378_88392878	88392378	88392878	6.8677e-11	0
RP5-935K16.1	ENSG00000270081.1	chr2	128603260	chr2_128589536_128590036	128589536	128590036	7.5154e-11	0
ARVCF	ENSG00000099889.9	chr22	20004330	chr22_19984160_19984660	19984160	19984660	7.5299e-11	0
CRLF1	ENSG00000006016.6	chr19	18718550	chr19_18747367_18747867	18747367	18747867	7.9288e-11	0
RAB7L1	ENSG00000117280.8	chr1	205744587	chr1_205649011_205649511	205649011	205649511	8.2307e-11	0
TMEM80	ENSG00000177042.10	chr11	695532	chr11_706838_707338	706838	707338	8.474e-11	0
SERPINB6	ENSG00000124570.13	chr6	2972089	chr6_2957906_2958406	2957906	2958406	8.5071e-11	0
MADCAM1	ENSG00000099866.10	chr19	489175	chr19_488853_489353	488853	489353	8.5271e-11	0
TDG	ENSG00000139372.10	chr12	104359581	chr12_104252738_104253238	104252738	104253238	9.9796e-11	0
RABGEF1	ENSG00000154710.11	chr7	66147150	chr7_66197024_66197524	66197024	66197524	1.1338e-10	0
ACCS	ENSG00000110455.9	chr11	44087474	chr11_44100839_44101339	44100839	44101339	1.1641e-10	0
LACTB	ENSG00000103642.7	chr15	63413998	chr15_63449483_63449983	63449483	63449983	1.1703e-10	0
ACPP	ENSG00000014257.11	chr3	132036210	chr3_132009590_132010090	132009590	132010090	1.2018e-10	0
EXOG	ENSG00000157036.8	chr3	38537617	chr3_38521234_38521734	38521234	38521734	1.2171e-10	0
FNBP1P1	ENSG00000257800.1	chr2	74347806	chr2_74347184_74347684	74347184	74347684	1.2298e-10	0
MRPL42	ENSG00000198015.8	chr12	93861263	chr12_93860975_93861475	93860975	93861475	1.2441e-10	0
ERV3-1	ENSG00000213462.4	chr7	64467120	chr7_64712445_64712945	64712445	64712945	1.4202e-10	0
ERV3-1	ENSG00000213462.4	chr7	64467120	chr7_64351327_64351827	64351327	64351827	1.4815e-10	0
SIDT2	ENSG00000149577.11	chr11	117049448	chr11_117091205_117091705	117091205	117091705	1.4912e-10	0
MXRA7	ENSG00000182534.9	chr17	74707097	chr17_74696609_74697109	74696609	74697109	1.4937e-10	0
VASH1	ENSG00000071246.6	chr14	77228531	chr14_77209292_77209792	77209292	77209792	1.5412e-10	0
DEFB1	ENSG00000164825.3	chr8	6735543	chr8_6740680_6741180	6740680	6741180	1.5575e-10	0
HEMK1	ENSG00000114735.5	chr3	50606582	chr3_50629927_50630427	50629927	50630427	1.6796e-10	0
ISLR	ENSG00000129009.8	chr15	74466011	chr15_74610107_74610607	74610107	74610607	1.7209e-10	0
FHAD1	ENSG00000142621.15	chr1	15573767	chr1_15572385_15572885	15572385	15572885	1.771e-10	0
PCGF3	ENSG00000185619.13	chr4	699536	chr4_726701_727201	726701	727201	1.8188e-10	0
POGLUT1	ENSG00000163389.6	chr3	119187784	chr3_119182289_119182789	119182289	119182789	2.2043e-10	0
SLC2A8	ENSG00000136856.13	chr9	130159420	chr9_130266232_130266732	130266232	130266732	2.2198e-10	0
RP4-756H11.3	ENSG00000226824.2	chr7	66119524	chr7_65613478_65613978	65613478	65613978	2.4601e-10	0
DDX18	ENSG00000088205.8	chr2	118572225	chr2_118813085_118813585	118813085	118813585	2.4973e-10	0
GAS5	ENSG00000234741.3	chr1	173838019	chr1_174083869_174084369	174083869	174084369	2.5566e-10	0
ST8SIA1	ENSG00000111728.6	chr12	22589974	chr12_22428709_22429209	22428709	22429209	2.6291e-10	0
RP11-156E8.1	ENSG00000272195.1	chr1	245134389	chr1_245208838_245209338	245208838	245209338	3.1278e-10	0
ERAP1	ENSG00000164307.8	chr5	96143802	chr5_96232482_96232982	96232482	96232982	3.3528e-10	0
CYP2D6	ENSG00000100197.16	chr22	42526907	chr22_42466668_42467168	42466668	42467168	3.5651e-10	0
EXOG	ENSG00000157036.8	chr3	38537617	chr3_38598026_38598526	38598026	38598526	3.6426e-10	0
C1orf216	ENSG00000142686.7	chr1	36185072	chr1_36273384_36273884	36273384	36273884	3.666e-10	0
AK9	ENSG00000155085.11	chr6	110012419	chr6_109703777_109704277	109703777	109704277	4.0549e-10	0
HEXA	ENSG00000213614.5	chr15	72668452	chr15_72668145_72668645	72668145	72668645	4.1348e-10	0
DPYSL3	ENSG00000113657.8	chr5	146889618	chr5_146775511_146776011	146775511	146776011	4.1432e-10	0
ATF6	ENSG00000118217.5	chr1	161736083	chr1_161762387_161762887	161762387	161762887	4.1613e-10	0
C12orf52	ENSG00000139405.11	chr12	113623330	chr12_113709591_113710091	113709591	113710091	4.4018e-10	0
KBTBD12	ENSG00000187715.9	chr3	127634074	chr3_127634137_127634637	127634137	127634637	4.4813e-10	0
AP3D1	ENSG00000065000.11	chr19	2164463	chr19_2168866_2169366	2168866	2169366	4.5424e-10	0
CHRNE	ENSG00000108556.7	chr17	4806368	chr17_4823544_4824044	4823544	4824044	4.5512e-10	0
ERV3-1	ENSG00000213462.4	chr7	64467120	chr7_64743323_64743823	64743323	64743823	4.8153e-10	0
SPINT2	ENSG00000167642.8	chr19	38734674	chr19_38754815_38755315	38754815	38755315	4.9159e-10	0
PCNT	ENSG00000160299.12	chr21	47744035	chr21_47715255_47715755	47715255	47715755	5.1808e-10	0
TVP23B	ENSG00000171928.9	chr17	18684307	chr17_18804107_18804607	18804107	18804607	5.405e-10	0
RBBP9	ENSG00000089050.10	chr20	18477886	chr20_18680018_18680518	18680018	18680518	5.4475e-10	0
SEC23B	ENSG00000101310.10	chr20	18488136	chr20_18547765_18548265	18547765	18548265	5.5775e-10	0
CYFIP1	ENSG00000068793.13	chr15	22892004	chr15_22916083_22916583	22916083	22916583	5.6094e-10	0
SIGLEC11	ENSG00000161640.11	chr19	50464428	chr19_50528609_50529109	50528609	50529109	5.6764e-10	0
SERPINF1	ENSG00000132386.6	chr17	1665252	chr17_1674693_1675193	1674693	1675193	6.3944e-10	0
PLXNA1	ENSG00000114554.7	chr3	126707436	chr3_126754385_126754885	126754385	126754885	7.1649e-10	0
MRPL45P2	ENSG00000228782.3	chr17	45569857	chr17_45608196_45608696	45608196	45608696	7.3804e-10	0
RP4-756H11.3	ENSG00000226824.2	chr7	66119524	chr7_65795838_65796338	65795838	65796338	7.5894e-10	0
RRN3	ENSG00000085721.8	chr16	15188173	chr16_15165763_15166263	15165763	15166263	7.6355e-10	0
C6orf62	ENSG00000112308.8	chr6	24721063	chr6_24710851_24711351	24710851	24711351	7.7623e-10	0
C15orf40	ENSG00000169609.9	chr15	83680392	chr15_83680158_83680658	83680158	83680658	7.7699e-10	0
STOM	ENSG00000148175.8	chr9	124132530	chr9_124265694_124266194	124265694	124266194	7.9673e-10	0
KIAA0391	ENSG00000100890.11	chr14	35591051	chr14_35761249_35761749	35761249	35761749	8.1649e-10	0
TMOD3	ENSG00000138594.8	chr15	52121824	chr15_52121590_52122090	52121590	52122090	8.261e-10	0
RP11-521D12.5	ENSG00000243491.1	chr2	9910469	chr2_9922423_9922923	9922423	9922923	8.2819e-10	0
CWF19L1	ENSG00000095485.12	chr10	102027436	chr10_101890175_101890675	101890175	101890675	8.863e-10	0
ABRACL	ENSG00000146386.7	chr6	139349818	chr6_139339272_139339772	139339272	139339772	8.8842e-10	0
GOLGA3	ENSG00000090615.8	chr12	133405443	chr12_133313237_133313737	133313237	133313737	9.0284e-10	0
CTSW	ENSG00000172543.3	chr11	65647279	chr11_65601108_65601608	65601108	65601608	9.0551e-10	0
RP11-508N22.12	ENSG00000272983.1	chr10	38426264	chr10_39030227_39030727	39030227	39030727	9.2669e-10	0
MRPL21	ENSG00000197345.8	chr11	68671302	chr11_68709378_68709878	68709378	68709878	1.0039e-09	0
RP11-73M18.8	ENSG00000269958.1	chr14	104162689	chr14_104162949_104163449	104162949	104163449	1.0393e-09	0
PYGB	ENSG00000100994.7	chr20	25228704	chr20_25520848_25521348	25520848	25521348	1.0905e-09	0
AC016683.6	ENSG00000189223.9	chr2	113969098	chr2_114041337_114041837	114041337	114041837	1.1241e-09	0
C4orf33	ENSG00000151470.8	chr4	130014764	chr4_130057895_130058395	130057895	130058395	1.1298e-09	0
PARP1	ENSG00000143799.8	chr1	226595779	chr1_226601948_226602448	226601948	226602448	1.2027e-09	0
GPX4	ENSG00000167468.12	chr19	1103935	chr19_1103697_1104197	1103697	1104197	1.2086e-09	0
OPN4	ENSG00000122375.7	chr10	88414313	chr10_88408836_88409336	88408836	88409336	1.2294e-09	0
SRCRB4D	ENSG00000146700.8	chr7	76039011	chr7_76037769_76038269	76037769	76038269	1.2584e-09	0
ERV3-1	ENSG00000213462.4	chr7	64467120	chr7_64727364_64727864	64727364	64727864	1.3114e-09	0
KIF16B	ENSG00000089177.13	chr20	16554077	chr20_16555342_16555842	16555342	16555842	1.3543e-09	0
ZNF793	ENSG00000188227.8	chr19	37997948	chr19_37808474_37808974	37808474	37808974	1.3916e-09	0
GNL3	ENSG00000163938.12	chr3	52715171	chr3_52895739_52896239	52895739	52896239	1.4176e-09	0
FASTKD1	ENSG00000138399.13	chr2	170430384	chr2_170430196_170430696	170430196	170430696	1.4541e-09	0
TDG	ENSG00000139372.10	chr12	104359581	chr12_104350734_104351234	104350734	104351234	1.4672e-09	0
IQCA1	ENSG00000132321.12	chr2	237416184	chr2_237412155_237412655	237412155	237412655	1.4727e-09	0
MGP	ENSG00000111341.5	chr12	15038859	chr12_15038542_15039042	15038542	15039042	1.5342e-09	0
NQO2	ENSG00000124588.15	chr6	2994164	chr6_3027179_3027679	3027179	3027679	1.6098e-09	0
GGT5	ENSG00000099998.13	chr22	24641109	chr22_24447965_24448465	24447965	24448465	1.6363e-09	0
HEMK1	ENSG00000114735.5	chr3	50606582	chr3_51062689_51063189	51062689	51063189	1.705e-09	0
KCNK10	ENSG00000100433.11	chr14	88793250	chr14_88541933_88542433	88541933	88542433	1.868e-09	0
RP1-90J20.12	ENSG00000270346.1	chr6	3020387	chr6_2957906_2958406	2957906	2958406	1.9435e-09	0
ZFAND2A	ENSG00000178381.7	chr7	1200394	chr7_1032670_1033170	1032670	1033170	1.9504e-09	0
AC144652.1	ENSG00000273117.1	chr7	155089250	chr7_155114185_155114685	155114185	155114685	1.9634e-09	0
AP003068.23	ENSG00000254614.1	chr11	64949156	chr11_64981342_64981842	64981342	64981842	1.9782e-09	0
IDH3B	ENSG00000101365.16	chr20	2644864	chr20_2644650_2645150	2644650	2645150	1.9787e-09	0
RSU1	ENSG00000148484.13	chr10	16859526	chr10_16859298_16859798	16859298	16859798	1.993e-09	0
AP006621.1	ENSG00000177236.3	chr11	780116	chr11_762663_763163	762663	763163	2.0031e-09	0
C10orf32	ENSG00000166275.11	chr10	104613979	chr10_104952848_104953348	104952848	104953348	2.0256e-09	0
KCNK10	ENSG00000100433.11	chr14	88793250	chr14_88511972_88512472	88511972	88512472	2.1087e-09	0
AC103965.1	ENSG00000225151.6	chr15	84898887	chr15_85114127_85114627	85114127	85114627	2.1161e-09	0
RP11-274B21.3	ENSG00000243679.1	chr7	128294022	chr7_128095602_128096102	128095602	128096102	2.1228e-09	0
A1BG	ENSG00000121410.7	chr19	58864864	chr19_58892331_58892831	58892331	58892831	2.1728e-09	0
VPS11	ENSG00000160695.10	chr11	118938409	chr11_118955312_118955812	118955312	118955812	2.1976e-09	0
PARP8	ENSG00000151883.12	chr5	49961732	chr5_50022892_50023392	50022892	50023392	2.2642e-09	0
DTD1	ENSG00000125821.7	chr20	18568536	chr20_18547765_18548265	18547765	18548265	2.4335e-09	0
SUMF2	ENSG00000129103.13	chr7	56131694	chr7_56609731_56610231	56609731	56610231	2.4418e-09	0
TMEM120A	ENSG00000189077.6	chr7	75623976	chr7_75807357_75807857	75807357	75807857	2.4838e-09	0
TXNDC15	ENSG00000113621.10	chr5	134209492	chr5_134349772_134350272	134349772	134350272	2.5107e-09	0
MRPL45P2	ENSG00000228782.3	chr17	45569857	chr17_45401009_45401509	45401009	45401509	2.5299e-09	0
NCAPD2	ENSG00000010292.8	chr12	6603007	chr12_6569846_6570346	6569846	6570346	2.543e-09	0
LRRK2	ENSG00000188906.9	chr12	40590545	chr12_40867479_40867979	40867479	40867979	2.5535e-09	0
GGT5	ENSG00000099998.13	chr22	24641109	chr22_24407482_24407982	24407482	24407982	2.6601e-09	0
GOLGA3	ENSG00000090615.8	chr12	133405443	chr12_133380956_133381456	133380956	133381456	2.6802e-09	0
FAM179A	ENSG00000189350.8	chr2	29179476	chr2_29233786_29234286	29233786	29234286	2.8376e-09	0
SPINK5	ENSG00000133710.11	chr5	147405245	chr5_147333678_147334178	147333678	147334178	2.9009e-09	0
APOBEC3G	ENSG00000239713.3	chr22	39473009	chr22_39495421_39495921	39495421	39495921	3.0454e-09	0
MRPL18	ENSG00000112110.5	chr6	160210843	chr6_160183192_160183692	160183192	160183692	3.0536e-09	0
MAST2	ENSG00000086015.16	chr1	46252658	chr1_46485631_46486131	46485631	46486131	3.072e-09	0
OXCT2P1	ENSG00000237624.1	chr1	39980627	chr1_39662468_39662968	39662468	39662968	3.1534e-09	0
ZNF25	ENSG00000175395.11	chr10	38265560	chr10_37923540_37924040	37923540	37924040	3.1564e-09	0
RP1-90J20.12	ENSG00000270346.1	chr6	3020387	chr6_3013646_3014146	3013646	3014146	3.197e-09	0
FASTKD1	ENSG00000138399.13	chr2	170430384	chr2_170440582_170441082	170440582	170441082	3.2962e-09	0
FRRS1L	ENSG00000260230.2	chr9	111929570	chr9_111696142_111696642	111696142	111696642	3.3363e-09	0
OXCT2P1	ENSG00000237624.1	chr1	39980627	chr1_40075240_40075740	40075240	40075740	3.3675e-09	0
TMX3	ENSG00000166479.5	chr18	66382444	chr18_66382107_66382607	66382107	66382607	3.5899e-09	0
GUF1	ENSG00000151806.9	chr4	44680573	chr4_44728372_44728872	44728372	44728872	3.6663e-09	0
CRCP	ENSG00000241258.2	chr7	65579590	chr7_65613478_65613978	65613478	65613978	3.8632e-09	0
SEMA3A	ENSG00000075213.6	chr7	84122039	chr7_84493559_84494059	84493559	84494059	3.9259e-09	0
PI4KAP2	ENSG00000183506.12	chr22	21871821	chr22_21104738_21105238	21104738	21105238	4.1452e-09	0
TMOD3	ENSG00000138594.8	chr15	52121824	chr15_52138957_52139457	52138957	52139457	4.4089e-09	0
AMTN	ENSG00000187689.5	chr4	71384256	chr4_71326454_71326954	71326454	71326954	4.7198e-09	0
MLEC	ENSG00000110917.3	chr12	121124671	chr12_121163352_121163852	121163352	121163852	4.9234e-09	0
LDHD	ENSG00000166816.9	chr16	75150668	chr16_75109020_75109520	75109020	75109520	4.926e-09	0
UBE3B	ENSG00000151148.9	chr12	109915349	chr12_110043277_110043777	110043277	110043777	5.0306e-09	0
YWHAB	ENSG00000166913.8	chr20	43514316	chr20_43538424_43538924	43538424	43538924	5.108e-09	0
AC091729.9	ENSG00000229043.2	chr7	1200120	chr7_1067775_1068275	1067775	1068275	5.1635e-09	0
ARHGAP1	ENSG00000175220.7	chr11	46722148	chr11_46742862_46743362	46742862	46743362	5.2105e-09	0
GSDMD	ENSG00000104518.6	chr8	144635376	chr8_144571443_144571943	144571443	144571943	5.2296e-09	0
HTATSF1P2	ENSG00000271361.1	chr6	3024005	chr6_2957906_2958406	2957906	2958406	5.3346e-09	0
FAM26F	ENSG00000188820.8	chr6	116782532	chr6_116782987_116783487	116782987	116783487	5.4831e-09	0
ARHGEF19	ENSG00000142632.12	chr1	16539103	chr1_16514128_16514628	16514128	16514628	5.5784e-09	0
ZNF589	ENSG00000164048.9	chr3	48282589	chr3_48342657_48343157	48342657	48343157	5.7775e-09	0
ZNF132	ENSG00000131849.10	chr19	58951588	chr19_58987167_58987667	58987167	58987667	5.9207e-09	0
ILF3-AS1	ENSG00000267100.1	chr19	10764519	chr19_10835089_10835589	10835089	10835589	6.0737e-09	0
RP11-192P3.5	ENSG00000196960.3	chr10	31688681	chr10_31892280_31892780	31892280	31892780	6.344e-09	0
GGH	ENSG00000137563.7	chr8	63951729	chr8_63951198_63951698	63951198	63951698	6.4112e-09	0
DFNA5	ENSG00000105928.9	chr7	24809243	chr7_24784102_24784602	24784102	24784602	6.5944e-09	0
MANBA	ENSG00000109323.4	chr4	103682150	chr4_103558506_103559006	103558506	103559006	6.676e-09	0
PCGF3	ENSG00000185619.13	chr4	699536	chr4_765189_765689	765189	765689	7.0031e-09	0
UVSSA	ENSG00000163945.11	chr4	1341053	chr4_1310156_1310656	1310156	1310656	7.0675e-09	0
CPNE8	ENSG00000139117.9	chr12	39301231	chr12_38835803_38836303	38835803	38836303	7.3072e-09	0
ZNF25	ENSG00000175395.11	chr10	38265560	chr10_38691572_38692072	38691572	38692072	7.3558e-09	0
SEMA3A	ENSG00000075213.6	chr7	84122039	chr7_84331146_84331646	84331146	84331646	8.2157e-09	0
HTATSF1P2	ENSG00000271361.1	chr6	3024005	chr6_3013646_3014146	3013646	3014146	8.4476e-09	0
HIATL2	ENSG00000196312.7	chr9	99775861	chr9_99616572_99617072	99616572	99617072	8.5523e-09	0
GUF1	ENSG00000151806.9	chr4	44680573	chr4_44847975_44848475	44847975	44848475	8.588e-09	0
FAM3B	ENSG00000183844.12	chr21	42676138	chr21_42691432_42691932	42691432	42691932	8.6287e-09	0
NDNF	ENSG00000173376.9	chr4	121994175	chr4_121595463_121595963	121595463	121595963	8.6445e-09	0
AC016757.3	ENSG00000186235.6	chr2	239140317	chr2_239129422_239129922	239129422	239129922	9.3882e-09	0
GS1-124K5.4	ENSG00000237310.1	chr7	65958692	chr7_65958370_65958870	65958370	65958870	9.6965e-09	0
CBY1	ENSG00000100211.6	chr22	39052644	chr22_39101370_39101870	39101370	39101870	9.898e-09	0
ITGB3	ENSG00000259207.3	chr17	45331211	chr17_45330975_45331475	45330975	45331475	1.0434e-08	0
FAM182B	ENSG00000175170.10	chr20	25848860	chr20_25520848_25521348	25520848	25521348	1.0487e-08	0
RNF150	ENSG00000170153.6	chr4	142134030	chr4_142134784_142135284	142134784	142135284	1.0848e-08	0
ZNF749	ENSG00000186230.6	chr19	57946696	chr19_57859322_57859822	57859322	57859822	1.0954e-08	0
CCT6P3	ENSG00000234585.2	chr7	64498737	chr7_64925434_64925934	64925434	64925934	1.1398e-08	0
EFCAB13	ENSG00000178852.11	chr17	45400655	chr17_45401009_45401509	45401009	45401509	1.152e-08	0
VWA5A	ENSG00000110002.11	chr11	123986068	chr11_124081017_124081517	124081017	124081517	1.1933e-08	0
HSD17B7P2	ENSG00000099251.10	chr10	38645304	chr10_38691572_38692072	38691572	38692072	1.2355e-08	0
NDUFA10	ENSG00000130414.7	chr2	240964818	chr2_240893040_240893540	240893040	240893540	1.2551e-08	0
RP11-757G1.6	ENSG00000250508.1	chr11	68638131	chr11_68637082_68637582	68637082	68637582	1.2744e-08	0
MGP	ENSG00000111341.5	chr12	15038859	chr12_15021660_15022160	15021660	15022160	1.2961e-08	0
HSD17B7P2	ENSG00000099251.10	chr10	38645304	chr10_38382934_38383434	38382934	38383434	1.3166e-08	0
AC007966.1	ENSG00000226747.2	chr2	186605205	chr2_186765780_186766280	186765780	186766280	1.3168e-08	0
LINC00339	ENSG00000218510.3	chr1	22351680	chr1_22357972_22358472	22357972	22358472	1.3545e-08	0
UCP2	ENSG00000175567.4	chr11	73694351	chr11_73580344_73580844	73580344	73580844	1.3907e-08	0
RPH3AL	ENSG00000181031.11	chr17	236044	chr17_83133_83633	83133	83633	1.4208e-08	0
AC007966.1	ENSG00000226747.2	chr2	186605205	chr2_186337388_186337888	186337388	186337888	1.435e-08	0
FAM184A	ENSG00000111879.14	chr6	119470551	chr6_119182015_119182515	119182015	119182515	1.4376e-08	0
DFNA5	ENSG00000105928.9	chr7	24809243	chr7_24826520_24827020	24826520	24827020	1.4455e-08	0
C4orf29	ENSG00000164074.10	chr4	128886637	chr4_128500884_128501384	128500884	128501384	1.4464e-08	0
ODF2L	ENSG00000122417.11	chr1	86862022	chr1_86875823_86876323	86875823	86876323	1.4633e-08	0
FAM53A	ENSG00000174137.8	chr4	1686028	chr4_1685976_1686476	1685976	1686476	1.4814e-08	0
SENP7	ENSG00000138468.11	chr3	101232084	chr3_101270304_101270804	101270304	101270804	1.4843e-08	0
CTD-2037K23.2	ENSG00000245556.2	chr5	77656330	chr5_77814666_77815166	77814666	77815166	1.5013e-08	0
HIATL2	ENSG00000196312.7	chr9	99775861	chr9_99637289_99637789	99637289	99637789	1.5147e-08	0
UBA6-AS1	ENSG00000248049.2	chr4	68566997	chr4_68502692_68503192	68502692	68503192	1.5675e-08	0
RBBP9	ENSG00000089050.10	chr20	18477886	chr20_18547765_18548265	18547765	18548265	1.6396e-08	0
LSG1	ENSG00000041802.6	chr3	194393205	chr3_194361018_194361518	194361018	194361518	1.6629e-08	0
PAX8	ENSG00000125618.12	chr2	114036526	chr2_113990059_113990559	113990059	113990559	1.723e-08	0
LRRK2	ENSG00000188906.9	chr12	40590545	chr12_40781409_40781909	40781409	40781909	1.7369e-08	0
NBPF2P	ENSG00000227001.2	chr1	21754459	chr1_21766351_21766851	21766351	21766851	1.747e-08	0
ERGIC2	ENSG00000087502.13	chr12	29534121	chr12_29408685_29409185	29408685	29409185	1.7679e-08	0
XXbac-BPGBPG55C20.2	ENSG00000272316.1	chr6	58240188	chr6_58516262_58516762	58516262	58516762	1.7859e-08	0
PSMG2	ENSG00000128789.16	chr18	12665063	chr18_12702744_12703244	12702744	12703244	1.9182e-08	0
RP4-756H11.3	ENSG00000226824.2	chr7	66119524	chr7_65958370_65958870	65958370	65958870	1.9295e-08	0
DHRS7	ENSG00000100612.9	chr14	60636573	chr14_60431721_60432221	60431721	60432221	1.9538e-08	0
RP11-288H12.3	ENSG00000213073.4	chr6	160514113	chr6_160490142_160490642	160490142	160490642	1.9923e-08	0
LIN7C	ENSG00000148943.7	chr11	27528319	chr11_27494187_27494687	27494187	27494687	2.0112e-08	0
STEAP2	ENSG00000157214.9	chr7	89796903	chr7_89804988_89805488	89804988	89805488	2.0114e-08	0
MAPKAPK5	ENSG00000089022.9	chr12	112280906	chr12_112229932_112230432	112229932	112230432	2.0335e-08	0
ZNF25	ENSG00000175395.11	chr10	38265560	chr10_37940308_37940808	37940308	37940808	2.0678e-08	0
CCDC66	ENSG00000180376.12	chr3	56591188	chr3_56727706_56728206	56727706	56728206	2.073e-08	0
LY75	ENSG00000054219.9	chr2	160761259	chr2_160594315_160594815	160594315	160594815	2.0894e-08	0
SLC12A5	ENSG00000124140.8	chr20	44651568	chr20_44642690_44643190	44642690	44643190	2.0949e-08	0
UCHL1	ENSG00000154277.8	chr4	41258429	chr4_41283024_41283524	41283024	41283524	2.224e-08	0
EXOG	ENSG00000157036.8	chr3	38537617	chr3_38496836_38497336	38496836	38497336	2.2318e-08	0
TMTC1	ENSG00000133687.11	chr12	29937691	chr12_29714997_29715497	29714997	29715497	2.2531e-08	0
ODF2L	ENSG00000122417.11	chr1	86862022	chr1_86895009_86895509	86895009	86895509	2.2792e-08	0
SMIM1	ENSG00000235169.3	chr1	3689351	chr1_3773599_3774099	3773599	3774099	2.3369e-08	0
ZNF25	ENSG00000175395.11	chr10	38265560	chr10_38382934_38383434	38382934	38383434	2.3794e-08	0
HSF2	ENSG00000025156.8	chr6	122720690	chr6_122720412_122720912	122720412	122720912	2.3959e-08	0
C5orf55	ENSG00000221990.2	chr5	443257	chr5_473732_474232	473732	474232	2.4405e-08	0
DMKN	ENSG00000161249.16	chr19	36004559	chr19_36024779_36025279	36024779	36025279	2.503e-08	0
RP11-73M18.8	ENSG00000269958.1	chr14	104162689	chr14_104166615_104167115	104166615	104167115	2.5153e-08	0
AC016683.6	ENSG00000189223.9	chr2	113969098	chr2_113969819_113970319	113969819	113970319	2.6195e-08	0
GSAP	ENSG00000186088.11	chr7	77045716	chr7_76959776_76960276	76959776	76960276	2.7009e-08	0
RP11-458F8.4	ENSG00000273142.1	chr7	66367843	chr7_65551519_65552019	65551519	65552019	2.8297e-08	0
CTSW	ENSG00000172543.3	chr11	65647279	chr11_65581539_65582039	65581539	65582039	2.9832e-08	0
RABGEF1	ENSG00000154710.11	chr7	66147150	chr7_65235558_65236058	65235558	65236058	3.0115e-08	0
LAMC2	ENSG00000058085.10	chr1	183155372	chr1_182991375_182991875	182991375	182991875	3.1496e-08	0
GJA1	ENSG00000152661.7	chr6	121756837	chr6_122101427_122101927	122101427	122101927	3.1871e-08	0
ALG1L	ENSG00000189366.5	chr3	125655881	chr3_125771567_125772067	125771567	125772067	3.3526e-08	0
LINC00680	ENSG00000215190.4	chr6	58287778	chr6_57517546_57518046	57517546	57518046	3.4902e-08	0
CMAHP	ENSG00000168405.10	chr6	25166792	chr6_25050563_25051063	25050563	25051063	3.494e-08	0
IMPDH1	ENSG00000106348.12	chr7	128050305	chr7_128065808_128066308	128065808	128066308	3.5458e-08	0
TMEM30A	ENSG00000112697.11	chr6	75994683	chr6_76236214_76236714	76236214	76236714	3.8012e-08	0
MLPH	ENSG00000115648.9	chr2	238394070	chr2_238395651_238396151	238395651	238396151	4.041e-08	0
SLC12A5	ENSG00000124140.8	chr20	44651568	chr20_44640232_44640732	44640232	44640732	4.0676e-08	0
GS1-124K5.4	ENSG00000237310.1	chr7	65958692	chr7_65795838_65796338	65795838	65796338	4.0891e-08	0
PTGER2	ENSG00000125384.6	chr14	52781022	chr14_52830512_52831012	52830512	52831012	4.2646e-08	0
SMDT1	ENSG00000183172.8	chr22	42475694	chr22_42196316_42196816	42196316	42196816	4.3556e-08	0
RP11-73M18.8	ENSG00000269958.1	chr14	104162689	chr14_104028995_104029495	104028995	104029495	4.5548e-08	0
RP11-425D10.10	ENSG00000260273.1	chr6	109703997	chr6_109672907_109673407	109672907	109673407	4.5982e-08	0
NLRP1	ENSG00000091592.11	chr17	5522743	chr17_5430088_5430588	5430088	5430588	4.6352e-08	0
ARL9	ENSG00000196503.2	chr4	57371508	chr4_57396395_57396895	57396395	57396895	4.656e-08	0
LINC00933	ENSG00000259728.1	chr15	85114154	chr15_84833362_84833862	84833362	84833862	4.695e-08	0
IFT122	ENSG00000163913.7	chr3	129158967	chr3_129208986_129209486	129208986	129209486	5.0322e-08	0
CSAD	ENSG00000139631.14	chr12	53575134	chr12_53574119_53574619	53574119	53574619	5.0826e-08	0
SLC2A1-AS1	ENSG00000227533.1	chr1	43424719	chr1_43408765_43409265	43408765	43409265	5.091e-08	0
GRAMD4	ENSG00000075240.12	chr22	46971908	chr22_46965125_46965625	46965125	46965625	5.2914e-08	0
RYK	ENSG00000163785.8	chr3	133969688	chr3_133863523_133864023	133863523	133864023	5.302e-08	0
AC144652.1	ENSG00000273117.1	chr7	155089250	chr7_155119484_155119984	155119484	155119984	5.329e-08	0
MS4A4A	ENSG00000110079.12	chr11	60048013	chr11_59988694_59989194	59988694	59989194	5.3319e-08	0
GNPDA2	ENSG00000163281.7	chr4	44728611	chr4_44871559_44872059	44871559	44872059	5.3796e-08	0
ZNF273	ENSG00000198039.7	chr7	64330549	chr7_64407097_64407597	64407097	64407597	5.4826e-08	0
TTC23	ENSG00000103852.8	chr15	99791427	chr15_99791266_99791766	99791266	99791766	5.6528e-08	0
TMEM161B-AS1	ENSG00000247828.3	chr5	87564887	chr5_87693288_87693788	87693288	87693788	5.7475e-08	0
FN3KRP	ENSG00000141560.10	chr17	80674558	chr17_80709397_80709897	80709397	80709897	5.9726e-08	0
POLR1A	ENSG00000068654.11	chr2	86333277	chr2_86115039_86115539	86115039	86115539	6.1091e-08	0
MPZL3	ENSG00000160588.5	chr11	118123064	chr11_118068367_118068867	118068367	118068867	6.166e-08	0
TOMM7	ENSG00000196683.6	chr7	22862469	chr7_22835186_22835686	22835186	22835686	6.4796e-08	0
CHEK2	ENSG00000183765.16	chr22	29138409	chr22_29108318_29108818	29108318	29108818	6.5212e-08	0
SNAI3	ENSG00000185669.5	chr16	88748121	chr16_88758346_88758846	88758346	88758846	6.607e-08	0
FAM182B	ENSG00000175170.10	chr20	25848860	chr20_26256855_26257355	26256855	26257355	6.6179e-08	0
ALK	ENSG00000171094.11	chr2	30144431	chr2_29446687_29447187	29446687	29447187	6.6629e-08	0
FAM87A	ENSG00000182366.5	chr8	333173	chr8_325278_325778	325278	325778	6.8346e-08	0
C10orf32	ENSG00000166275.11	chr10	104613979	chr10_104956821_104957321	104956821	104957321	6.8789e-08	0
RWDD2B	ENSG00000156253.2	chr21	30391698	chr21_30365063_30365563	30365063	30365563	6.9722e-08	0
AP002954.4	ENSG00000255422.1	chr11	118575315	chr11_118504682_118505182	118504682	118505182	7.0401e-08	0
TMEM45A	ENSG00000181458.6	chr3	100211462	chr3_100211133_100211633	100211133	100211633	7.0451e-08	0
ZNF117	ENSG00000152926.10	chr7	64451185	chr7_64459651_64460151	64459651	64460151	7.0687e-08	0
AP003068.23	ENSG00000254614.1	chr11	64949156	chr11_64981088_64981588	64981088	64981588	7.2974e-08	0
NDE1	ENSG00000072864.8	chr16	15737123	chr16_15165763_15166263	15165763	15166263	7.3354e-08	0
NMB	ENSG00000197696.5	chr15	85201793	chr15_85114127_85114627	85114127	85114627	7.6344e-08	0
SOX8	ENSG00000005513.9	chr16	1031807	chr16_1020775_1021275	1020775	1021275	7.9492e-08	0
DOCK9	ENSG00000088387.13	chr13	99738878	chr13_99723940_99724440	99723940	99724440	7.9789e-08	0
EPHA1-AS1	ENSG00000229153.1	chr7	143104905	chr7_143131755_143132255	143131755	143132255	8.2217e-08	0
ZNF25	ENSG00000175395.11	chr10	38265560	chr10_38871887_38872387	38871887	38872387	8.3823e-08	0
WEE2-AS1	ENSG00000228775.3	chr7	141438119	chr7_141555037_141555537	141555037	141555537	8.4765e-08	0
CHKB	ENSG00000100288.15	chr22	51039883	chr22_51048499_51048999	51048499	51048999	8.6936e-08	0
CAPN2	ENSG00000162909.13	chr1	223889294	chr1_223894866_223895366	223894866	223895366	8.8162e-08	0
RPL37A	ENSG00000197756.5	chr2	217362911	chr2_217350395_217350895	217350395	217350895	8.8545e-08	0
CCDC13	ENSG00000244607.1	chr3	42814695	chr3_42791300_42791800	42791300	42791800	8.8888e-08	0
ZNF391	ENSG00000124613.4	chr6	27342393	chr6_27655780_27656280	27655780	27656280	8.9524e-08	0
KIF16B	ENSG00000089177.13	chr20	16554077	chr20_16565842_16566342	16565842	16566342	9.0075e-08	0
ARVCF	ENSG00000099889.9	chr22	20004330	chr22_19983032_19983532	19983032	19983532	9.0719e-08	0
FAM182B	ENSG00000175170.10	chr20	25848860	chr20_25388036_25388536	25388036	25388536	9.1261e-08	0
SYCE1L	ENSG00000205078.5	chr16	77240337	chr16_77224526_77225026	77224526	77225026	9.5299e-08	0
ULK4	ENSG00000168038.6	chr3	42003921	chr3_42142531_42143031	42142531	42143031	9.7215e-08	0
TTC32	ENSG00000183891.5	chr2	20101746	chr2_20078011_20078511	20078011	20078511	9.7473e-08	0
CLN8	ENSG00000182372.6	chr8	1703943	chr8_1747988_1748488	1747988	1748488	9.853e-08	0
RPL9	ENSG00000163682.11	chr4	39460567	chr4_39460353_39460853	39460353	39460853	1.0035e-07	0
CCBL2	ENSG00000137944.12	chr1	89454037	chr1_89047953_89048453	89047953	89048453	1.041e-07	0
MAFF	ENSG00000185022.7	chr22	38597888	chr22_38610632_38611132	38610632	38611132	1.0412e-07	0
EFCAB13	ENSG00000178852.11	chr17	45400655	chr17_45608196_45608696	45608196	45608696	1.098e-07	0
RP11-165J3.6	ENSG00000227603.1	chr9	96199402	chr9_96266976_96267476	96266976	96267476	1.1186e-07	0
IMPA2	ENSG00000141401.7	chr18	11981023	chr18_11995360_11995860	11995360	11995860	1.1395e-07	0
GOLGA3	ENSG00000090615.8	chr12	133405443	chr12_133484900_133485400	133484900	133485400	1.1853e-07	0
PLCG1	ENSG00000124181.10	chr20	39765599	chr20_39765314_39765814	39765314	39765814	1.2085e-07	0
CRCP	ENSG00000241258.2	chr7	65579590	chr7_66162278_66162778	66162278	66162778	1.2286e-07	0
PCM1	ENSG00000078674.13	chr8	17780348	chr8_17779969_17780469	17779969	17780469	1.2311e-07	0
FAM118A	ENSG00000100376.7	chr22	45704848	chr22_45713495_45713995	45713495	45713995	1.244e-07	0
ZNF25	ENSG00000175395.11	chr10	38265560	chr10_38645028_38645528	38645028	38645528	1.2443e-07	0
CASP7	ENSG00000165806.15	chr10	115438941	chr10_115385515_115386015	115385515	115386015	1.2507e-07	0
UNC45B	ENSG00000141161.7	chr17	33474835	chr17_33498306_33498806	33498306	33498806	1.2692e-07	0
STEAP2	ENSG00000157214.9	chr7	89796903	chr7_89802286_89802786	89802286	89802786	1.2832e-07	0
DTD1	ENSG00000125821.7	chr20	18568536	chr20_18595516_18596016	18595516	18596016	1.3035e-07	0
PAX8	ENSG00000125618.12	chr2	114036526	chr2_114041337_114041837	114041337	114041837	1.3338e-07	0
CD40	ENSG00000101017.9	chr20	44746910	chr20_44767796_44768296	44767796	44768296	1.3472e-07	0
FAM57A	ENSG00000167695.10	chr17	635651	chr17_685298_685798	685298	685798	1.3581e-07	0
LINC00999	ENSG00000225119.3	chr10	38717073	chr10_38903179_38903679	38903179	38903679	1.3719e-07	0
TMEM9B-AS1	ENSG00000254860.1	chr11	8986320	chr11_9023232_9023732	9023232	9023732	1.3928e-07	0
ARPC5	ENSG00000162704.11	chr1	183604891	chr1_183592327_183592827	183592327	183592827	1.4676e-07	0
CTD-2037K23.2	ENSG00000245556.2	chr5	77656330	chr5_77815000_77815500	77815000	77815500	1.5207e-07	0
MAST2	ENSG00000086015.16	chr1	46252658	chr1_46502650_46503150	46502650	46503150	1.583e-07	0
PCGF3	ENSG00000185619.13	chr4	699536	chr4_736315_736815	736315	736815	1.6409e-07	0
AC144652.1	ENSG00000273117.1	chr7	155089250	chr7_155137499_155137999	155137499	155137999	1.6566e-07	0
SIDT2	ENSG00000149577.11	chr11	117049448	chr11_116969020_116969520	116969020	116969520	1.6943e-07	0
RP11-3J10.4	ENSG00000213839.4	chr9	37885679	chr9_37929473_37929973	37929473	37929973	1.7031e-07	0
BICD1	ENSG00000151746.9	chr12	32259768	chr12_32259430_32259930	32259430	32259930	1.743e-07	0
RWDD2B	ENSG00000156253.2	chr21	30391698	chr21_30553966_30554466	30553966	30554466	1.754e-07	0
ARHGAP9	ENSG00000123329.13	chr12	57882596	chr12_57870037_57870537	57870037	57870537	1.7843e-07	0
HHIPL2	ENSG00000143512.8	chr1	222721444	chr1_222703405_222703905	222703405	222703905	1.8033e-07	0
WDR63	ENSG00000162643.8	chr1	85464829	chr1_85544485_85544985	85544485	85544985	1.8361e-07	0
TES	ENSG00000135269.13	chr7	115850546	chr7_115890002_115890502	115890002	115890502	1.8388e-07	0
SYNGR1	ENSG00000100321.10	chr22	39745929	chr22_39745141_39745641	39745141	39745641	1.8557e-07	0
NEURL	ENSG00000107954.6	chr10	105253735	chr10_105355956_105356456	105355956	105356456	1.8652e-07	0
CTD-2203K17.1	ENSG00000249572.1	chr5	33440724	chr5_33363541_33364041	33363541	33364041	1.8956e-07	0
GIGYF2	ENSG00000204120.10	chr2	233562008	chr2_233561740_233562240	233561740	233562240	1.9131e-07	0
SNX29	ENSG00000048471.9	chr16	12070593	chr16_12151066_12151566	12151066	12151566	1.9144e-07	0
C6orf62	ENSG00000112308.8	chr6	24721063	chr6_24646183_24646683	24646183	24646683	1.9474e-07	0
PCM1	ENSG00000078674.13	chr8	17780348	chr8_17634651_17635151	17634651	17635151	1.9543e-07	0
THNSL2	ENSG00000144115.12	chr2	88469834	chr2_88469572_88470072	88469572	88470072	1.9596e-07	0
OXCT2P1	ENSG00000237624.1	chr1	39980627	chr1_39552710_39553210	39552710	39553210	2.025e-07	0
CBR3	ENSG00000159231.5	chr21	37507209	chr21_37498516_37499016	37498516	37499016	2.1063e-07	0
CTD-2203K17.1	ENSG00000249572.1	chr5	33440724	chr5_33362621_33363121	33362621	33363121	2.1395e-07	0
CARS2	ENSG00000134905.12	chr13	111365623	chr13_111328416_111328916	111328416	111328916	2.1752e-07	0
STYXL1	ENSG00000127952.12	chr7	75677321	chr7_76134397_76134897	76134397	76134897	2.2729e-07	0
NLN	ENSG00000123213.18	chr5	65018022	chr5_65027451_65027951	65027451	65027951	2.3705e-07	0
PRPH2	ENSG00000112619.6	chr6	42690311	chr6_42665890_42666390	42665890	42666390	2.4101e-07	0
DDX11L2	ENSG00000236397.2	chr2	114359143	chr2_114514035_114514535	114514035	114514535	2.5083e-07	0
RP11-554A11.4	ENSG00000261625.1	chr11	68769515	chr11_68637082_68637582	68637082	68637582	2.5605e-07	0
RP11-545I5.3	ENSG00000235652.3	chr6	146136047	chr6_146056171_146056671	146056171	146056671	2.6287e-07	0
UHRF1BP1	ENSG00000065060.12	chr6	34759856	chr6_34857318_34857818	34857318	34857818	2.6594e-07	0
RNF114	ENSG00000124226.7	chr20	48552947	chr20_48587332_48587832	48587332	48587832	2.6644e-07	0
CRCP	ENSG00000241258.2	chr7	65579590	chr7_65447016_65447516	65447016	65447516	2.7368e-07	0
TTC32	ENSG00000183891.5	chr2	20101746	chr2_20101237_20101737	20101237	20101737	2.7438e-07	0
ST8SIA1	ENSG00000111728.6	chr12	22589974	chr12_22435229_22435729	22435229	22435729	2.798e-07	8.34725e-05
AMICA1	ENSG00000160593.13	chr11	118095808	chr11_118112145_118112645	118112145	118112645	2.8174e-07	8.34725e-05
UROD	ENSG00000126088.8	chr1	45477818	chr1_45240957_45241457	45240957	45241457	2.8956e-07	8.34725e-05
ARAP1	ENSG00000186635.10	chr11	72463447	chr11_72336628_72337128	72336628	72337128	3.0845e-07	8.34725e-05
ODF2L	ENSG00000122417.11	chr1	86862022	chr1_86895429_86895929	86895429	86895929	3.1223e-07	8.34725e-05
ZNF738	ENSG00000172687.9	chr19	21541731	chr19_21447457_21447957	21447457	21447957	3.1478e-07	8.34725e-05
CDA	ENSG00000158825.5	chr1	20915440	chr1_20902025_20902525	20902025	20902525	3.1663e-07	8.34725e-05
PDLIM5	ENSG00000163110.10	chr4	95373036	chr4_95592216_95592716	95592216	95592716	3.2553e-07	8.34725e-05
EIF2A	ENSG00000144895.7	chr3	150270140	chr3_150264210_150264710	150264210	150264710	3.3057e-07	8.34725e-05
C4orf32	ENSG00000174749.5	chr4	113066552	chr4_112997046_112997546	112997046	112997546	3.3373e-07	8.34725e-05
ZFAND2A	ENSG00000178381.7	chr7	1200394	chr7_1067775_1068275	1067775	1068275	3.4209e-07	8.34725e-05
NIPAL1	ENSG00000163293.7	chr4	47916222	chr4_47955948_47956448	47955948	47956448	3.4399e-07	8.34725e-05
CD244	ENSG00000122223.8	chr1	160832691	chr1_160825307_160825807	160825307	160825807	3.4934e-07	8.34725e-05
HTATIP2	ENSG00000109854.9	chr11	20385230	chr11_20408825_20409325	20408825	20409325	3.5208e-07	8.34725e-05
NEK3	ENSG00000136098.12	chr13	52733995	chr13_52509711_52510211	52509711	52510211	3.5483e-07	8.34725e-05
TNFSF15	ENSG00000181634.7	chr9	117568405	chr9_117575870_117576370	117575870	117576370	3.554e-07	8.34725e-05
DAP	ENSG00000112977.11	chr5	10761383	chr5_10699357_10699857	10699357	10699857	3.5665e-07	8.34725e-05
PAX8	ENSG00000125618.12	chr2	114036526	chr2_114018726_114019226	114018726	114019226	3.6643e-07	8.34725e-05
C1RL	ENSG00000139178.6	chr12	7261868	chr12_7254402_7254902	7254402	7254902	3.6716e-07	8.34725e-05
ARL9	ENSG00000196503.2	chr4	57371508	chr4_57276391_57276891	57276391	57276891	3.6831e-07	8.34725e-05
RFWD3	ENSG00000168411.9	chr16	74700778	chr16_74473622_74474122	74473622	74474122	3.8473e-07	8.34725e-05
CCT7P1	ENSG00000217733.2	chr6	150201097	chr6_150225750_150226250	150225750	150226250	3.8585e-07	8.34725e-05
LINC00471	ENSG00000181798.2	chr2	232379049	chr2_232355454_232355954	232355454	232355954	3.9168e-07	8.34725e-05
DOPEY1	ENSG00000083097.10	chr6	83777384	chr6_83924834_83925334	83924834	83925334	3.9526e-07	8.34725e-05
SBSN	ENSG00000189001.6	chr19	36019252	chr19_36024779_36025279	36024779	36025279	3.9537e-07	8.34725e-05
GS1-124K5.4	ENSG00000237310.1	chr7	65958692	chr7_65983166_65983666	65983166	65983666	4.1335e-07	8.34725e-05
EPYC	ENSG00000083782.3	chr12	91398802	chr12_91492609_91493109	91492609	91493109	4.1573e-07	8.34725e-05
OXCT2P1	ENSG00000237624.1	chr1	39980627	chr1_39570787_39571287	39570787	39571287	4.1925e-07	8.34725e-05
SUMF2	ENSG00000129103.13	chr7	56131694	chr7_56607173_56607673	56607173	56607673	4.2325e-07	8.34725e-05
SPATA12	ENSG00000186451.1	chr3	57094468	chr3_57075739_57076239	57075739	57076239	4.3436e-07	8.34725e-05
RP11-425D10.10	ENSG00000260273.1	chr6	109703997	chr6_109852717_109853217	109852717	109853217	4.4143e-07	8.34725e-05
LINC00471	ENSG00000181798.2	chr2	232379049	chr2_232421598_232422098	232421598	232422098	4.424e-07	8.34725e-05
MLEC	ENSG00000110917.3	chr12	121124671	chr12_121151602_121152102	121151602	121152102	4.4392e-07	8.34725e-05
TMEM116	ENSG00000198270.8	chr12	112450968	chr12_112229932_112230432	112229932	112230432	4.5332e-07	8.34725e-05
AC007390.5	ENSG00000218739.5	chr2	37423630	chr2_37510250_37510750	37510250	37510750	4.5521e-07	8.34725e-05
CCT6P3	ENSG00000234585.2	chr7	64498737	chr7_64498261_64498761	64498261	64498761	4.5814e-07	8.34725e-05
CRHBP	ENSG00000145708.6	chr5	76248537	chr5_76163837_76164337	76163837	76164337	4.6177e-07	8.34725e-05
WTAP	ENSG00000146457.10	chr6	160146616	chr6_160114295_160114795	160114295	160114795	4.6414e-07	8.34725e-05
RP11-54O7.17	ENSG00000272512.1	chr1	933430	chr1_954628_955128	954628	955128	4.7703e-07	8.34725e-05
MYO5B	ENSG00000167306.14	chr18	47721462	chr18_47706278_47706778	47706278	47706778	4.7991e-07	8.34725e-05
ZFAND2A	ENSG00000178381.7	chr7	1200394	chr7_1105337_1105837	1105337	1105837	4.8154e-07	8.34725e-05
NAPB	ENSG00000125814.13	chr20	23402124	chr20_23422358_23422858	23422358	23422858	4.8559e-07	8.34725e-05
NRBP1	ENSG00000115216.9	chr2	27650656	chr2_27728715_27729215	27728715	27729215	4.9571e-07	8.34725e-05
XAB2	ENSG00000076924.7	chr19	7694450	chr19_7694299_7694799	7694299	7694799	4.9894e-07	8.34725e-05
ZNF25	ENSG00000175395.11	chr10	38265560	chr10_38903179_38903679	38903179	38903679	5.0186e-07	8.34725e-05
CYB5R3	ENSG00000100243.16	chr22	43045573	chr22_43045233_43045733	43045233	43045733	5.0522e-07	8.34725e-05
ZNF772	ENSG00000197128.7	chr19	57988937	chr19_58125307_58125807	58125307	58125807	5.3079e-07	8.34725e-05
CYP2D6	ENSG00000100197.16	chr22	42526907	chr22_42196316_42196816	42196316	42196816	5.3345e-07	8.34725e-05
RP11-274B21.2	ENSG00000243302.3	chr7	128291238	chr7_128095602_128096102	128095602	128096102	5.4101e-07	8.34725e-05
LINC00680	ENSG00000215190.4	chr6	58287778	chr6_57418317_57418817	57418317	57418817	5.4128e-07	8.34725e-05
REEP5	ENSG00000129625.8	chr5	112258235	chr5_112249743_112250243	112249743	112250243	5.5057e-07	8.34725e-05
ITFG3	ENSG00000167930.11	chr16	284544	chr16_316920_317420	316920	317420	5.5481e-07	8.34725e-05
CCT6P3	ENSG00000234585.2	chr7	64498737	chr7_64407097_64407597	64407097	64407597	5.7612e-07	8.34725e-05
LXN	ENSG00000079257.3	chr3	158390481	chr3_158367432_158367932	158367432	158367932	5.86e-07	8.34725e-05
RNASET2	ENSG00000026297.11	chr6	167370671	chr6_167458150_167458650	167458150	167458650	5.8645e-07	8.34725e-05
RRM1	ENSG00000167325.10	chr11	4115936	chr11_4208701_4209201	4208701	4209201	5.9559e-07	8.34725e-05
LINC00189	ENSG00000215533.4	chr21	30565800	chr21_30535074_30535574	30535074	30535574	5.9561e-07	8.34725e-05
TES	ENSG00000135269.13	chr7	115850546	chr7_115876052_115876552	115876052	115876552	6.1084e-07	8.34725e-05
ZNF215	ENSG00000149054.10	chr11	6947634	chr11_6942412_6942912	6942412	6942912	6.1188e-07	8.34725e-05
GAA	ENSG00000171298.8	chr17	78075354	chr17_78092742_78093242	78092742	78093242	6.1997e-07	8.34725e-05
ASB13	ENSG00000196372.8	chr10	5708557	chr10_5665002_5665502	5665002	5665502	6.2053e-07	8.34725e-05
MXRA7	ENSG00000182534.9	chr17	74707097	chr17_74706914_74707414	74706914	74707414	6.5263e-07	8.34725e-05
CDA	ENSG00000158825.5	chr1	20915440	chr1_20901664_20902164	20901664	20902164	6.6174e-07	8.34725e-05
ADCY4	ENSG00000129467.9	chr14	24804276	chr14_24798898_24799398	24798898	24799398	6.6756e-07	8.34725e-05
GDPD1	ENSG00000153982.6	chr17	57297827	chr17_57355126_57355626	57355126	57355626	6.7424e-07	8.34725e-05
RALGPS2	ENSG00000116191.13	chr1	178745816	chr1_178633334_178633834	178633334	178633834	6.7928e-07	8.34725e-05
PIDD	ENSG00000177595.13	chr11	809645	chr11_762663_763163	762663	763163	6.7935e-07	8.34725e-05
AC093323.3	ENSG00000170846.11	chr4	6675177	chr4_6666445_6666945	6666445	6666945	6.8781e-07	8.34725e-05
DUOX1	ENSG00000137857.13	chr15	45422136	chr15_45459930_45460430	45459930	45460430	6.8856e-07	8.34725e-05
ALPL	ENSG00000162551.9	chr1	21835857	chr1_21901073_21901573	21901073	21901573	7.2037e-07	8.34725e-05
LINC00493	ENSG00000232388.2	chr20	18548063	chr20_18547765_18548265	18547765	18548265	7.2459e-07	8.34725e-05
SF3B2	ENSG00000087365.10	chr11	65818199	chr11_65789795_65790295	65789795	65790295	7.4416e-07	8.34725e-05
HDLBP	ENSG00000115677.12	chr2	242256475	chr2_242302697_242303197	242302697	242303197	7.4564e-07	8.34725e-05
TMEM9B	ENSG00000175348.6	chr11	8986220	chr11_8985760_8986260	8985760	8986260	7.4833e-07	8.34725e-05
GPR157	ENSG00000180758.10	chr1	9189228	chr1_9127203_9127703	9127203	9127703	7.6121e-07	8.34725e-05
DOCK9	ENSG00000088387.13	chr13	99738878	chr13_99739744_99740244	99739744	99740244	7.7004e-07	8.34725e-05
TXNL4A	ENSG00000141759.10	chr18	77793948	chr18_77748359_77748859	77748359	77748859	7.8656e-07	8.34725e-05
DIS3L	ENSG00000166938.8	chr15	66585554	chr15_66678917_66679417	66678917	66679417	7.8793e-07	8.34725e-05
ZNF736	ENSG00000234444.5	chr7	63767836	chr7_64023287_64023787	64023287	64023787	7.882e-07	8.34725e-05
PRSS23	ENSG00000150687.7	chr11	86502100	chr11_86331787_86332287	86331787	86332287	7.9172e-07	8.34725e-05
FAM120B	ENSG00000112584.9	chr6	170599790	chr6_170733914_170734414	170733914	170734414	7.9357e-07	8.34725e-05
MS4A4A	ENSG00000110079.12	chr11	60048013	chr11_60078037_60078537	60078037	60078537	8.0727e-07	0.000147059
HEBP1	ENSG00000013583.4	chr12	13153117	chr12_13145299_13145799	13145299	13145799	8.0835e-07	0.000147059
STIM1	ENSG00000167323.5	chr11	3875888	chr11_4079269_4079769	4079269	4079769	8.2304e-07	0.000147059
SLC2A13	ENSG00000151229.8	chr12	40499890	chr12_40867479_40867979	40867479	40867979	8.2998e-07	0.000147059
CCT6P3	ENSG00000234585.2	chr7	64498737	chr7_64697851_64698351	64697851	64698351	8.3406e-07	0.000147059
UPK3B	ENSG00000243566.2	chr7	76139744	chr7_76137263_76137763	76137263	76137763	8.3596e-07	0.000147059
CLCA2	ENSG00000137975.7	chr1	86889768	chr1_86875823_86876323	86875823	86876323	8.3939e-07	0.000147059
AC005154.6	ENSG00000196295.7	chr7	30625587	chr7_30503862_30504362	30503862	30504362	8.9435e-07	0.000291121
CTD-2037K23.2	ENSG00000245556.2	chr5	77656330	chr5_77807350_77807850	77807350	77807850	9.0575e-07	0.000291121
GPR161	ENSG00000143147.10	chr1	168106820	chr1_168090847_168091347	168090847	168091347	9.0995e-07	0.000291121
RP11-996F15.2	ENSG00000257176.1	chr12	29470780	chr12_29408685_29409185	29408685	29409185	9.2247e-07	0.000291121
GOLGA6L4	ENSG00000184206.7	chr15	84904524	chr15_84811547_84812047	84811547	84812047	9.361e-07	0.000291121
TPCN2	ENSG00000162341.11	chr11	68816364	chr11_68827346_68827846	68827346	68827846	9.7e-07	0.000291121
CPNE8	ENSG00000139117.9	chr12	39301231	chr12_38688493_38688993	38688493	38688993	9.726e-07	0.000291121
RP11-33B1.1	ENSG00000245958.2	chr4	120375945	chr4_120133531_120134031	120133531	120134031	9.7468e-07	0.000291121
RP11-535M15.1	ENSG00000224848.1	chr9	99449337	chr9_99618988_99619488	99618988	99619488	9.8393e-07	0.000291121
GLIPR1	ENSG00000139278.5	chr12	75874459	chr12_75831305_75831805	75831305	75831805	9.9374e-07	0.000291121
PYGB	ENSG00000100994.7	chr20	25228704	chr20_25388036_25388536	25388036	25388536	1.0054e-06	0.000291121
SLC46A2	ENSG00000119457.7	chr9	115653192	chr9_115606896_115607396	115606896	115607396	1.0063e-06	0.000291121
ABLIM1	ENSG00000099204.14	chr10	116444761	chr10_116301059_116301559	116301059	116301559	1.0141e-06	0.000291121
PIGN	ENSG00000197563.5	chr18	59854350	chr18_59599328_59599828	59599328	59599828	1.0162e-06	0.000291121
LL22NC03-86G7.1	ENSG00000224086.3	chr22	22292956	chr22_22290723_22291223	22290723	22291223	1.0257e-06	0.000291121
ZMYND12	ENSG00000066185.8	chr1	42921786	chr1_42995223_42995723	42995223	42995723	1.0263e-06	0.000291121
ZNF273	ENSG00000198039.7	chr7	64330549	chr7_64697851_64698351	64697851	64698351	1.0307e-06	0.000291121
AP3D1	ENSG00000065000.11	chr19	2164463	chr19_2168200_2168700	2168200	2168700	1.0423e-06	0.000291121
WDR63	ENSG00000162643.8	chr1	85464829	chr1_85545199_85545699	85545199	85545699	1.0456e-06	0.000291121
PSEN1	ENSG00000080815.14	chr14	73603125	chr14_73708904_73709404	73708904	73709404	1.0554e-06	0.000291121
NAP1L4	ENSG00000205531.8	chr11	3013606	chr11_3050929_3051429	3050929	3051429	1.0871e-06	0.000291121
RP11-115L11.1	ENSG00000214846.4	chr4	15733249	chr4_15731527_15732027	15731527	15732027	1.0879e-06	0.000291121
SLC25A51	ENSG00000122696.8	chr9	37904349	chr9_37929473_37929973	37929473	37929973	1.0909e-06	0.000291121
SERINC2	ENSG00000168528.7	chr1	31882411	chr1_31797509_31798009	31797509	31798009	1.1201e-06	0.000291121
ALDH1L2	ENSG00000136010.9	chr12	105478354	chr12_105446744_105447244	105446744	105447244	1.1316e-06	0.000291121
RP11-54O7.17	ENSG00000272512.1	chr1	933430	chr1_918019_918519	918019	918519	1.1342e-06	0.000291121
B9D1	ENSG00000108641.10	chr17	19281494	chr17_19199092_19199592	19199092	19199592	1.1809e-06	0.000291121
UPK3B	ENSG00000243566.2	chr7	76139744	chr7_76059950_76060450	76059950	76060450	1.2003e-06	0.000291121
C9orf72	ENSG00000147894.10	chr9	27573863	chr9_27491112_27491612	27491112	27491612	1.2021e-06	0.000291121
NTAN1	ENSG00000157045.4	chr16	15149920	chr16_15165763_15166263	15165763	15166263	1.2045e-06	0.000291121
PET112	ENSG00000059691.7	chr4	152682174	chr4_152681977_152682477	152681977	152682477	1.2383e-06	0.000291121
IGHMBP2	ENSG00000132740.4	chr11	68671309	chr11_68671093_68671593	68671093	68671593	1.2399e-06	0.000291121
DCAF12	ENSG00000198876.8	chr9	34127396	chr9_33836166_33836666	33836166	33836666	1.2446e-06	0.000291121
TNFSF15	ENSG00000181634.7	chr9	117568405	chr9_117672724_117673224	117672724	117673224	1.2587e-06	0.000291121
PPP2R2D	ENSG00000175470.14	chr10	133747954	chr10_133795265_133795765	133795265	133795765	1.2751e-06	0.000291121
2023-03-02	ENSG00000099785.6	chr19	8478153	chr19_8461515_8462015	8461515	8462015	1.3055e-06	0.000291121
LINC00999	ENSG00000225119.3	chr10	38717073	chr10_38382934_38383434	38382934	38383434	1.3541e-06	0.000291121
RIBC2	ENSG00000128408.7	chr22	45809571	chr22_45809281_45809781	45809281	45809781	1.3622e-06	0.000291121
RP11-6N17.4	ENSG00000264920.1	chr17	45973177	chr17_46208491_46208991	46208491	46208991	1.3641e-06	0.000291121
FUT10	ENSG00000172728.11	chr8	33330902	chr8_33342307_33342807	33342307	33342807	1.3839e-06	0.000291121
CBY1	ENSG00000100211.6	chr22	39052644	chr22_38966055_38966555	38966055	38966555	1.3941e-06	0.000291121
TPO	ENSG00000115705.16	chr2	1377994	chr2_1506614_1507114	1506614	1507114	1.4135e-06	0.000291121
C1RL	ENSG00000139178.6	chr12	7261868	chr12_7275335_7275835	7275335	7275835	1.4207e-06	0.000291121
HMBS	ENSG00000256269.2	chr11	118955575	chr11_118955312_118955812	118955312	118955812	1.4219e-06	0.000291121
PAQR8	ENSG00000170915.8	chr6	52226218	chr6_52362405_52362905	52362405	52362905	1.4263e-06	0.000291121
SPATA22	ENSG00000141255.8	chr17	3375634	chr17_3416073_3416573	3416073	3416573	1.4317e-06	0.000291121
SLC2A13	ENSG00000151229.8	chr12	40499890	chr12_40781409_40781909	40781409	40781909	1.4469e-06	0.000291121
DHRS1	ENSG00000157379.9	chr14	24769038	chr14_24701538_24702038	24701538	24702038	1.4528e-06	0.000291121
FAM21A	ENSG00000099290.11	chr10	51827647	chr10_50899641_50900141	50899641	50900141	1.4557e-06	0.000291121
AK4	ENSG00000162433.10	chr1	65613231	chr1_65614126_65614626	65614126	65614626	1.4735e-06	0.000291121
RP11-45P15.4	ENSG00000259775.1	chr14	103798703	chr14_103745898_103746398	103745898	103746398	1.4874e-06	0.000291121
PABPC4	ENSG00000090621.9	chr1	40042461	chr1_39662468_39662968	39662468	39662968	1.5214e-06	0.000291121
FAH	ENSG00000103876.7	chr15	80444831	chr15_80452115_80452615	80452115	80452615	1.5273e-06	0.000291121
CHI3L1	ENSG00000133048.8	chr1	203155876	chr1_203155788_203156288	203155788	203156288	1.5285e-06	0.000291121
SETD4	ENSG00000185917.9	chr21	37451686	chr21_37498516_37499016	37498516	37499016	1.5321e-06	0.000291121
SERPINF1	ENSG00000132386.6	chr17	1665252	chr17_1667475_1667975	1667475	1667975	1.5442e-06	0.000291121
CCDC146	ENSG00000135205.10	chr7	76751750	chr7_76959776_76960276	76959776	76960276	1.5631e-06	0.000291121
RP11-458F8.4	ENSG00000273142.1	chr7	66367843	chr7_65958370_65958870	65958370	65958870	1.5711e-06	0.000291121
ADCY3	ENSG00000138031.10	chr2	25142707	chr2_25096372_25096872	25096372	25096872	1.5949e-06	0.000291121
CCDC146	ENSG00000135205.10	chr7	76751750	chr7_76980804_76981304	76980804	76981304	1.6005e-06	0.000291121
RBBP9	ENSG00000089050.10	chr20	18477886	chr20_18612771_18613271	18612771	18613271	1.6104e-06	0.000291121
C15orf57	ENSG00000128891.11	chr15	40857255	chr15_40857037_40857537	40857037	40857537	1.668e-06	0.000291121
RP11-815J4.6	ENSG00000256616.2	chr18	12076652	chr18_12076414_12076914	12076414	12076914	1.7032e-06	0.000291121
RP11-488P3.1	ENSG00000230439.2	chr1	94240999	chr1_94344516_94345016	94344516	94345016	1.7062e-06	0.000291121
CTSW	ENSG00000172543.3	chr11	65647279	chr11_65749412_65749912	65749412	65749912	1.7193e-06	0.000291121
WDR63	ENSG00000162643.8	chr1	85464829	chr1_85527668_85528168	85527668	85528168	1.7586e-06	0.000291121
RAB6A	ENSG00000175582.15	chr11	73472181	chr11_73706157_73706657	73706157	73706657	1.7697e-06	0.000291121
C10orf68	ENSG00000150076.18	chr10	32871961	chr10_33076738_33077238	33076738	33077238	1.7919e-06	0.000291121
OR7D2	ENSG00000188000.2	chr19	9296278	chr19_9250786_9251286	9250786	9251286	1.8063e-06	0.000291121
PXN	ENSG00000089159.11	chr12	120703573	chr12_120755242_120755742	120755242	120755742	1.8082e-06	0.000291121
GIMAP2	ENSG00000106560.6	chr7	150382787	chr7_150356027_150356527	150356027	150356527	1.8155e-06	0.000291121
DYM	ENSG00000141627.9	chr18	46987716	chr18_46986825_46987325	46986825	46987325	1.8356e-06	0.000291121
YKT6	ENSG00000106636.3	chr7	44240566	chr7_44240288_44240788	44240288	44240788	1.8617e-06	0.000291121
ARAP1	ENSG00000186635.10	chr11	72463447	chr11_72324950_72325450	72324950	72325450	1.8731e-06	0.000291121
SLC2A9	ENSG00000109667.7	chr4	10056559	chr4_10102329_10102829	10102329	10102829	1.8811e-06	0.000291121
RHNO1	ENSG00000171792.6	chr12	2985423	chr12_3049612_3050112	3049612	3050112	1.898e-06	0.000291121
MFSD6	ENSG00000151690.10	chr2	191273080	chr2_191471821_191472321	191471821	191472321	1.9039e-06	0.000291121
NUDT2	ENSG00000164978.13	chr9	34329503	chr9_33836166_33836666	33836166	33836666	1.926e-06	0.000291121
PRKAR1B	ENSG00000188191.10	chr7	767286	chr7_906520_907020	906520	907020	1.9716e-06	0.000291121
KMT2E	ENSG00000005483.15	chr7	104654768	chr7_104744851_104745351	104744851	104745351	1.9969e-06	0.000291121
RP11-147L13.8	ENSG00000267731.1	chr17	66186024	chr17_66178934_66179434	66178934	66179434	2.003e-06	0.000291121
SYNJ2	ENSG00000078269.9	chr6	158402887	chr6_158446986_158447486	158446986	158447486	2.0602e-06	0.000291121
ACSM1	ENSG00000166743.5	chr16	20710211	chr16_20624168_20624668	20624168	20624668	2.0717e-06	0.000291121
RP11-372K14.2	ENSG00000270681.1	chr4	152061142	chr4_152155959_152156459	152155959	152156459	2.0907e-06	0.000291121
KLC2	ENSG00000174996.7	chr11	66024764	chr11_65879909_65880409	65879909	65880409	2.0937e-06	0.000291121
EIF2AK1	ENSG00000086232.8	chr7	6098860	chr7_6065952_6066452	6065952	6066452	2.1099e-06	0.000291121
ATRAID	ENSG00000138085.12	chr2	27435154	chr2_27728715_27729215	27728715	27729215	2.136e-06	0.000323415
ENPP5	ENSG00000112796.5	chr6	46138707	chr6_46097413_46097913	46097413	46097913	2.1578e-06	0.000323415
IFNAR1	ENSG00000142166.8	chr21	34696733	chr21_34703376_34703876	34703376	34703876	2.1815e-06	0.000323415
RBM44	ENSG00000177483.7	chr2	238707387	chr2_238661348_238661848	238661348	238661848	2.2284e-06	0.000323415
AMTN	ENSG00000187689.5	chr4	71384256	chr4_71403071_71403571	71403071	71403571	2.2569e-06	0.000323415
PRPSAP2	ENSG00000141127.10	chr17	18759611	chr17_18804107_18804607	18804107	18804607	2.2967e-06	0.000385604
PAXIP1-AS1	ENSG00000273344.1	chr7	154795157	chr7_154879935_154880435	154879935	154880435	2.31e-06	0.000385604
SNAP29	ENSG00000099940.7	chr22	21213270	chr22_21104738_21105238	21104738	21105238	2.3191e-06	0.000385604
COX11	ENSG00000166260.6	chr17	53046124	chr17_53045821_53046321	53045821	53046321	2.4032e-06	0.000385604
NGEF	ENSG00000066248.10	chr2	233877981	chr2_233561740_233562240	233561740	233562240	2.4043e-06	0.000385604
SF3B2	ENSG00000087365.10	chr11	65818199	chr11_66045267_66045767	66045267	66045767	2.409e-06	0.000385604
C1orf198	ENSG00000119280.12	chr1	231005334	chr1_230957884_230958384	230957884	230958384	2.442e-06	0.000385604
PRKAR1B	ENSG00000188191.10	chr7	767286	chr7_852434_852934	852434	852934	2.4528e-06	0.000385604
CRIPT	ENSG00000119878.5	chr2	46844289	chr2_46781472_46781972	46781472	46781972	2.4644e-06	0.000385604
AP003068.18	ENSG00000255200.1	chr11	64943940	chr11_64981342_64981842	64981342	64981842	2.5112e-06	0.000508259
AGTRAP	ENSG00000177674.11	chr1	11796140	chr1_11796701_11797201	11796701	11797201	2.5126e-06	0.000508259
HEATR2	ENSG00000164818.11	chr7	766614	chr7_788606_789106	788606	789106	2.5318e-06	0.000508259
RP11-54O7.17	ENSG00000272512.1	chr1	933430	chr1_876913_877413	876913	877413	2.5699e-06	0.000508259
BANF1	ENSG00000175334.3	chr11	65769647	chr11_65749412_65749912	65749412	65749912	2.5808e-06	0.000508259
C17orf97	ENSG00000187624.7	chr17	260117	chr17_223517_224017	223517	224017	2.6035e-06	0.000508259
FAM120B	ENSG00000112584.9	chr6	170599790	chr6_170589419_170589919	170589419	170589919	2.6828e-06	0.000508259
TVP23B	ENSG00000171928.9	chr17	18684307	chr17_18761077_18761577	18761077	18761577	2.7238e-06	0.000508259
PRDX3	ENSG00000165672.5	chr10	120938344	chr10_120981974_120982474	120981974	120982474	2.7458e-06	0.000508259
TMEM245	ENSG00000106771.8	chr9	111882224	chr9_111696142_111696642	111696142	111696642	2.7527e-06	0.000508259
SFXN2	ENSG00000156398.8	chr10	104474294	chr10_104536704_104537204	104536704	104537204	2.7538e-06	0.000508259
HSD17B11	ENSG00000198189.6	chr4	88312537	chr4_88024710_88025210	88024710	88025210	2.7548e-06	0.000508259
TBC1D4	ENSG00000136111.8	chr13	76056249	chr13_75893350_75893850	75893350	75893850	2.7759e-06	0.000508259
CICP14	ENSG00000271529.1	chr7	128298844	chr7_128095602_128096102	128095602	128096102	2.8242e-06	0.000508259
BTN3A2	ENSG00000186470.9	chr6	26365386	chr6_26554976_26555476	26554976	26555476	2.8644e-06	0.000561798
MRS2	ENSG00000124532.10	chr6	24403152	chr6_24402888_24403388	24402888	24403388	2.9268e-06	0.000561798
HEATR2	ENSG00000164818.11	chr7	766614	chr7_808030_808530	808030	808530	2.9465e-06	0.000561798
UCHL1	ENSG00000154277.8	chr4	41258429	chr4_41259224_41259724	41259224	41259724	2.9552e-06	0.000621891
PGD	ENSG00000142657.16	chr1	10458648	chr1_10313687_10314187	10313687	10314187	2.9806e-06	0.000621891
PPHLN1	ENSG00000134283.13	chr12	42632248	chr12_42815954_42816454	42815954	42816454	2.9968e-06	0.000621891
MAP2K5	ENSG00000137764.15	chr15	67835046	chr15_67813293_67813793	67813293	67813793	2.9983e-06	0.000621891
TELO2	ENSG00000100726.10	chr16	1543344	chr16_1568769_1569269	1568769	1569269	2.9997e-06	0.000621891
RP11-439A17.7	ENSG00000236933.1	chr1	120838289	chr1_121354105_121354605	121354105	121354605	3.0073e-06	0.000621891
RYK	ENSG00000163785.8	chr3	133969688	chr3_133864361_133864861	133864361	133864861	3.0115e-06	0.000621891
HSD17B7P2	ENSG00000099251.10	chr10	38645304	chr10_38645028_38645528	38645028	38645528	3.0155e-06	0.000621891
C11orf82	ENSG00000165490.8	chr11	82611016	chr11_82618774_82619274	82618774	82619274	3.0217e-06	0.000621891
MS4A4A	ENSG00000110079.12	chr11	60048013	chr11_60030819_60031319	60030819	60031319	3.1001e-06	0.000621891
FAM57A	ENSG00000167695.10	chr17	635651	chr17_684604_685104	684604	685104	3.1081e-06	0.000621891
SFXN2	ENSG00000156398.8	chr10	104474294	chr10_104433771_104434271	104433771	104434271	3.1684e-06	0.000621891
SCAPER	ENSG00000140386.8	chr15	77197784	chr15_76603600_76604100	76603600	76604100	3.1685e-06	0.000621891
RBBP9	ENSG00000089050.10	chr20	18477886	chr20_18720394_18720894	18720394	18720894	3.2104e-06	0.000621891
CACUL1	ENSG00000151893.10	chr10	120514760	chr10_120428496_120428996	120428496	120428996	3.2776e-06	0.000672372
INTS4L1	ENSG00000164669.8	chr7	64601602	chr7_64743323_64743823	64743323	64743823	3.2885e-06	0.000672372
CYP4V2	ENSG00000145476.11	chr4	187112673	chr4_187137788_187138288	187137788	187138288	3.3097e-06	0.000731707
GDI2	ENSG00000057608.12	chr10	5884094	chr10_5817587_5818087	5817587	5818087	3.3189e-06	0.000731707
PRKAR1B	ENSG00000188191.10	chr7	767286	chr7_871246_871746	871246	871746	3.384e-06	0.000731707
RWDD2B	ENSG00000156253.2	chr21	30391698	chr21_30591388_30591888	30591388	30591888	3.3951e-06	0.000731707
GNPDA2	ENSG00000163281.7	chr4	44728611	chr4_44866666_44867166	44866666	44867166	3.4796e-06	0.000788835
PARP8	ENSG00000151883.12	chr5	49961732	chr5_49760940_49761440	49760940	49761440	3.4866e-06	0.000788835
GUK1	ENSG00000143774.12	chr1	228327662	chr1_228186970_228187470	228186970	228187470	3.5299e-06	0.000788835
ERV3-1	ENSG00000213462.4	chr7	64467120	chr7_64498261_64498761	64498261	64498761	3.5901e-06	0.000846433
RPL14	ENSG00000188846.9	chr3	40498782	chr3_40494538_40495038	40494538	40495038	3.5931e-06	0.000846433
RP11-418J17.1	ENSG00000231365.1	chr1	119683081	chr1_119769469_119769969	119769469	119769969	3.6054e-06	0.000846433
HYAL3	ENSG00000186792.11	chr3	50333203	chr3_50239312_50239812	50239312	50239812	3.6493e-06	0.000846433
RP5-874C20.3	ENSG00000197062.7	chr6	28234787	chr6_28014282_28014782	28014282	28014782	3.6522e-06	0.000846433
SLC8B1	ENSG00000089060.7	chr12	113797297	chr12_113709591_113710091	113709591	113710091	3.6547e-06	0.000846433
PARP1	ENSG00000143799.8	chr1	226595779	chr1_226536868_226537368	226536868	226537368	3.6768e-06	0.000846433
TMEM194A	ENSG00000166881.5	chr12	57481845	chr12_57472444_57472944	57472444	57472944	3.6814e-06	0.000846433
PI4KAP2	ENSG00000183506.12	chr22	21871821	chr22_21212917_21213417	21212917	21213417	3.7343e-06	0.000846433
CCT6P3	ENSG00000234585.2	chr7	64498737	chr7_64727364_64727864	64727364	64727864	3.7364e-06	0.000846433
SMPD2	ENSG00000135587.4	chr6	109762559	chr6_109852717_109853217	109852717	109853217	3.7403e-06	0.000846433
RP11-95D17.1	ENSG00000269973.1	chr2	10076488	chr2_9964578_9965078	9964578	9965078	3.7434e-06	0.000846433
RP4-592A1.2	ENSG00000185839.2	chr1	59097201	chr1_58441462_58441962	58441462	58441962	3.768e-06	0.000893921
ZNF429	ENSG00000197013.5	chr19	21688365	chr19_21541496_21541996	21541496	21541996	3.7721e-06	0.000893921
EIF2S1	ENSG00000134001.8	chr14	67826982	chr14_67878339_67878839	67878339	67878839	3.7844e-06	0.000893921
RP11-680G24.4	ENSG00000261819.1	chr16	15084016	chr16_15229639_15230139	15229639	15230139	3.8191e-06	0.000950119
WTAP	ENSG00000146457.10	chr6	160146616	chr6_160183192_160183692	160183192	160183692	3.8297e-06	0.000950119
PDLIM4	ENSG00000131435.8	chr5	131593363	chr5_131601400_131601900	131601400	131601900	3.9219e-06	0.000950119
RIBC2	ENSG00000128408.7	chr22	45809571	chr22_45713495_45713995	45713495	45713995	3.93e-06	0.000950119
GAL3ST1	ENSG00000128242.8	chr22	30970573	chr22_31011608_31012108	31011608	31012108	3.9715e-06	0.000950119
ZWINT	ENSG00000122952.12	chr10	58121035	chr10_57827139_57827639	57827139	57827639	3.9824e-06	0.000950119
TNKS2	ENSG00000107854.5	chr10	93558068	chr10_93643311_93643811	93643311	93643811	4.0081e-06	0.000950119
C17orf97	ENSG00000187624.7	chr17	260117	chr17_220583_221083	220583	221083	4.0184e-06	0.000950119
RP11-274B21.1	ENSG00000242588.2	chr7	128171751	chr7_128095602_128096102	128095602	128096102	4.0228e-06	0.000950119
ARHGEF37	ENSG00000183111.7	chr5	148931509	chr5_148998271_148998771	148998271	148998771	4.0422e-06	0.000950119
TPCN2	ENSG00000162341.11	chr11	68816364	chr11_68816946_68817446	68816946	68817446	4.0902e-06	0.000997653
POMZP3	ENSG00000146707.10	chr7	76254999	chr7_76037769_76038269	76037769	76038269	4.1241e-06	0.000997653
BANF1	ENSG00000175334.3	chr11	65769647	chr11_65769430_65769930	65769430	65769930	4.1496e-06	0.000997653
HSD17B11	ENSG00000198189.6	chr4	88312537	chr4_88141509_88142009	88141509	88142009	4.2139e-06	0.000997653
CYP2D6	ENSG00000100197.16	chr22	42526907	chr22_42336008_42336508	42336008	42336508	4.2517e-06	0.000997653
CTD-2619J13.14	ENSG00000232098.2	chr19	58919850	chr19_58987167_58987667	58987167	58987667	4.2762e-06	0.000997653
NAAA	ENSG00000138744.10	chr4	76862101	chr4_76987637_76988137	76987637	76988137	4.3047e-06	0.000997653
ITGA6	ENSG00000091409.10	chr2	173292081	chr2_173188900_173189400	173188900	173189400	4.3941e-06	0.00104773
ERCC2	ENSG00000104884.10	chr19	45874175	chr19_45867556_45868056	45867556	45868056	4.4736e-06	0.00104773
ZNF793	ENSG00000188227.8	chr19	37997948	chr19_38182992_38183492	38182992	38183492	4.5553e-06	0.00104773
ENTPD3-AS1	ENSG00000223797.1	chr3	40494819	chr3_40494538_40495038	40494538	40495038	4.5853e-06	0.00104773
AS3MT	ENSG00000214435.3	chr10	104629272	chr10_104536704_104537204	104536704	104537204	4.6673e-06	0.00104773
LSMD1	ENSG00000183011.9	chr17	7788555	chr17_7760670_7761170	7760670	7761170	4.7394e-06	0.00104773
FCGR2A	ENSG00000143226.9	chr1	161475219	chr1_161696629_161697129	161696629	161697129	4.7485e-06	0.00104773
CTD-3092A11.2	ENSG00000270055.1	chr15	30780165	chr15_31735893_31736393	31735893	31736393	4.7691e-06	0.00104773
LGALS9	ENSG00000168961.12	chr17	25956823	chr17_25895560_25896060	25895560	25896060	4.8021e-06	0.00104773
ADAP1	ENSG00000105963.9	chr7	995042	chr7_1162476_1162976	1162476	1162976	4.8406e-06	0.00104773
WDR1	ENSG00000071127.12	chr4	10118572	chr4_10117393_10117893	10117393	10117893	4.8796e-06	0.00104773
TRIM66	ENSG00000166436.11	chr11	8693412	chr11_8659043_8659543	8659043	8659543	4.9417e-06	0.00104773
ZNF215	ENSG00000149054.10	chr11	6947634	chr11_6933097_6933597	6933097	6933597	5.0143e-06	0.00104773
SDK1	ENSG00000146555.14	chr7	3341079	chr7_3338398_3338898	3338398	3338898	5.0526e-06	0.00104773
NDST1	ENSG00000070614.10	chr5	149865380	chr5_149954393_149954893	149954393	149954893	5.1594e-06	0.00104773
LDB3	ENSG00000122367.15	chr10	88428205	chr10_88408836_88409336	88408836	88409336	5.2006e-06	0.00104773
POU2F3	ENSG00000137709.5	chr11	120107348	chr11_120055763_120056263	120055763	120056263	5.2637e-06	0.00104773
PAX8	ENSG00000125618.12	chr2	114036526	chr2_113969819_113970319	113969819	113970319	5.2718e-06	0.00104773
MCFD2	ENSG00000180398.7	chr2	47168993	chr2_47116061_47116561	47116061	47116561	5.3583e-06	0.00104773
U2AF1L4	ENSG00000161265.10	chr19	36235881	chr19_36235661_36236161	36235661	36236161	5.6125e-06	0.001082
PABPC4	ENSG00000090621.9	chr1	40042461	chr1_39570787_39571287	39570787	39571287	5.7124e-06	0.00113766
RMI2	ENSG00000175643.7	chr16	11343505	chr16_11372866_11373366	11372866	11373366	5.7301e-06	0.00113766
PLD6	ENSG00000179598.5	chr17	17109628	chr17_17184379_17184879	17184379	17184879	5.7502e-06	0.00113766
PABPC4	ENSG00000090621.9	chr1	40042461	chr1_39552710_39553210	39552710	39553210	5.8002e-06	0.00113766
STRA6	ENSG00000137868.14	chr15	74504485	chr15_74610107_74610607	74610107	74610607	5.8092e-06	0.00113766
LINC00680	ENSG00000215190.4	chr6	58287778	chr6_58516825_58517325	58516825	58517325	5.8208e-06	0.00113766
GLRX5	ENSG00000182512.4	chr14	95999966	chr14_96019251_96019751	96019251	96019751	5.8882e-06	0.00118644
AC103965.1	ENSG00000225151.6	chr15	84898887	chr15_84833362_84833862	84833362	84833862	6.0145e-06	0.00118644
CDC25A	ENSG00000164045.7	chr3	48229891	chr3_48342657_48343157	48342657	48343157	6.0206e-06	0.00118644
NMB	ENSG00000197696.5	chr15	85201793	chr15_84833362_84833862	84833362	84833862	6.0345e-06	0.00118644
RAPGEF6	ENSG00000158987.15	chr5	130970928	chr5_131359544_131360044	131359544	131360044	6.0365e-06	0.00118644
BTBD10	ENSG00000148925.6	chr11	13484843	chr11_13508633_13509133	13508633	13509133	6.1162e-06	0.00118644
PGAM1	ENSG00000171314.8	chr10	99185916	chr10_99104146_99104646	99104146	99104646	6.1719e-06	0.00118644
CRABP2	ENSG00000143320.4	chr1	156675607	chr1_156676407_156676907	156676407	156676907	6.2046e-06	0.00123318
PRKAR1B	ENSG00000188191.10	chr7	767286	chr7_893060_893560	893060	893560	6.2368e-06	0.00123318
ALG1L	ENSG00000189366.5	chr3	125655881	chr3_125819703_125820203	125819703	125820203	6.2587e-06	0.00123318
SPATC1L	ENSG00000160284.10	chr21	47604389	chr21_47806221_47806721	47806221	47806721	6.4116e-06	0.00123318
NAPG	ENSG00000134265.8	chr18	10525901	chr18_10520048_10520548	10520048	10520548	6.4436e-06	0.00123318
PQLC1	ENSG00000122490.14	chr18	77711663	chr18_77684019_77684519	77684019	77684519	6.5427e-06	0.00128205
IGLC7	ENSG00000211685.2	chr22	23264765	chr22_23276795_23277295	23276795	23277295	6.543e-06	0.00128205
TULP1	ENSG00000112041.8	chr6	35480714	chr6_35537415_35537915	35537415	35537915	6.6239e-06	0.00133482
DRAM1	ENSG00000136048.9	chr12	102271128	chr12_102296403_102296903	102296403	102296903	6.709e-06	0.00133482
FGFBP2	ENSG00000137441.7	chr4	15964858	chr4_15964662_15965162	15964662	15965162	6.7389e-06	0.00138735
WDR60	ENSG00000126870.11	chr7	158649268	chr7_158643003_158643503	158643003	158643503	6.7927e-06	0.00138735
GPX4	ENSG00000167468.12	chr19	1103935	chr19_1122928_1123428	1122928	1123428	6.8228e-06	0.00138735
WDR52	ENSG00000206530.4	chr3	113160456	chr3_113004038_113004538	113004038	113004538	6.8499e-06	0.00138735
RNF167	ENSG00000108523.11	chr17	4843546	chr17_4890777_4891277	4890777	4891277	6.9178e-06	0.00143646
RP11-458F8.4	ENSG00000273142.1	chr7	66367843	chr7_65613478_65613978	65613478	65613978	6.9919e-06	0.00143646
LSS	ENSG00000160285.10	chr21	47648737	chr21_47614285_47614785	47614285	47614785	7.039e-06	0.00143646
RP11-508N22.12	ENSG00000272983.1	chr10	38426264	chr10_38897018_38897518	38897018	38897518	7.0438e-06	0.00143646
ODF2L	ENSG00000122417.11	chr1	86862022	chr1_86845931_86846431	86845931	86846431	7.0493e-06	0.00143646
CLEC4E	ENSG00000166523.3	chr12	8693558	chr12_8693377_8693877	8693377	8693877	7.0956e-06	0.00143646
RP5-874C20.3	ENSG00000197062.7	chr6	28234787	chr6_28129266_28129766	28129266	28129766	7.1069e-06	0.00143646
AC016683.6	ENSG00000189223.9	chr2	113969098	chr2_114018398_114018898	114018398	114018898	7.2438e-06	0.00143646
ZNF264	ENSG00000083844.6	chr19	57702867	chr19_57751709_57752209	57751709	57752209	7.2667e-06	0.00143646
ZNF404	ENSG00000176222.7	chr19	44388202	chr19_44331202_44331702	44331202	44331702	7.4321e-06	0.00143646
CAPN1	ENSG00000014216.11	chr11	64948664	chr11_64981088_64981588	64981088	64981588	7.4512e-06	0.00143646
STEAP2	ENSG00000157214.9	chr7	89796903	chr7_89747769_89748269	89747769	89748269	7.5866e-06	0.00143646
PIK3CD	ENSG00000171608.11	chr1	9711789	chr1_9704689_9705189	9704689	9705189	7.6489e-06	0.00143646
ENPP7P11	ENSG00000250942.1	chr4	9678931	chr4_9603915_9604415	9603915	9604415	7.7375e-06	0.00143646
ZNF273	ENSG00000198039.7	chr7	64330549	chr7_64743323_64743823	64743323	64743823	7.8292e-06	0.00143646
AC093627.10	ENSG00000240859.1	chr7	149596	chr7_216768_217268	216768	217268	7.8463e-06	0.00143646
AP3D1	ENSG00000065000.11	chr19	2164463	chr19_2185991_2186491	2185991	2186491	7.8587e-06	0.00143646
IL2RA	ENSG00000134460.11	chr10	6104287	chr10_6062690_6063190	6062690	6063190	7.8833e-06	0.00143646
ATG2B	ENSG00000066739.7	chr14	96829812	chr14_96829519_96830019	96829519	96830019	7.9403e-06	0.00143646
LINC00493	ENSG00000232388.2	chr20	18548063	chr20_18680018_18680518	18680018	18680518	7.9738e-06	0.00143646
P2RX4	ENSG00000135124.10	chr12	121647659	chr12_121665030_121665530	121665030	121665530	8.0765e-06	0.00143646
KCNA1	ENSG00000111262.4	chr12	5019070	chr12_5107038_5107538	5107038	5107538	8.2197e-06	0.00145788
ADSSL1	ENSG00000185100.6	chr14	105190522	chr14_105156699_105157199	105156699	105157199	8.2746e-06	0.00145788
DOCK9	ENSG00000088387.13	chr13	99738878	chr13_99582432_99582932	99582432	99582932	8.5089e-06	0.0015625
CSN1S1	ENSG00000126545.9	chr4	70796798	chr4_71392252_71392752	71392252	71392752	8.5131e-06	0.0015625
ITGB3BP	ENSG00000142856.12	chr1	63994856	chr1_63907316_63907816	63907316	63907816	8.5165e-06	0.0015625
STK39	ENSG00000198648.6	chr2	169104650	chr2_169036152_169036652	169036152	169036652	8.5182e-06	0.0015625
TRPM7	ENSG00000092439.9	chr15	50979011	chr15_51104312_51104812	51104312	51104812	8.5217e-06	0.0015625
PGD	ENSG00000142657.16	chr1	10458648	chr1_10448104_10448604	10448104	10448604	8.5293e-06	0.0015625
PYGB	ENSG00000100994.7	chr20	25228704	chr20_26077881_26078381	26077881	26078381	8.5332e-06	0.0015625
CCT7P1	ENSG00000217733.2	chr6	150201097	chr6_150211828_150212328	150211828	150212328	8.5459e-06	0.0015625
SLC25A39	ENSG00000013306.11	chr17	42402237	chr17_42402020_42402520	42402020	42402520	8.5464e-06	0.0015625
UGDH	ENSG00000109814.7	chr4	39529637	chr4_39482367_39482867	39482367	39482867	8.6281e-06	0.0015625
QPCT	ENSG00000115828.11	chr2	37571716	chr2_37553421_37553921	37553421	37553921	8.6568e-06	0.0015625
BST2	ENSG00000130303.8	chr19	17516456	chr19_17530456_17530956	17530456	17530956	8.6659e-06	0.0015625
SYMPK	ENSG00000125755.14	chr19	46366547	chr19_46320317_46320817	46320317	46320817	8.7122e-06	0.0015625
CTD-3162L10.1	ENSG00000267053.2	chr19	36795481	chr19_36869903_36870403	36869903	36870403	8.7862e-06	0.0015625
ABCA7	ENSG00000064687.8	chr19	1040101	chr19_1040899_1041399	1040899	1041399	8.8123e-06	0.0015625
ZNF117	ENSG00000152926.10	chr7	64451185	chr7_64407097_64407597	64407097	64407597	8.8284e-06	0.00159067
GATC	ENSG00000257218.1	chr12	120884240	chr12_120933572_120934072	120933572	120934072	8.905e-06	0.00159067
AC034220.3	ENSG00000233006.2	chr5	131705339	chr5_131773236_131773736	131773236	131773736	9.0873e-06	0.00159067
TELO2	ENSG00000100726.10	chr16	1543344	chr16_1593501_1594001	1593501	1594001	9.1639e-06	0.00159067
PPIE	ENSG00000084072.12	chr1	40157853	chr1_40226617_40227117	40226617	40227117	9.1905e-06	0.00159067
TREX1	ENSG00000213689.5	chr3	48507115	chr3_48342657_48343157	48342657	48343157	9.2607e-06	0.00163502
CD320	ENSG00000167775.6	chr19	8373239	chr19_8367148_8367648	8367148	8367648	9.4656e-06	0.00163502
PPP2R3C	ENSG00000092020.6	chr14	35591722	chr14_35761249_35761749	35761249	35761749	9.5022e-06	0.00163502
TOP3A	ENSG00000177302.10	chr17	18218320	chr17_18138934_18139434	18138934	18139434	9.5432e-06	0.00163502
C15orf52	ENSG00000188549.8	chr15	40633167	chr15_40632902_40633402	40632902	40633402	9.6107e-06	0.00168067
ST8SIA1	ENSG00000111728.6	chr12	22589974	chr12_22436079_22436579	22436079	22436579	9.6407e-06	0.00168067
OPN4	ENSG00000122375.7	chr10	88414313	chr10_88391987_88392487	88391987	88392487	9.6508e-06	0.00168067
PPCDC	ENSG00000138621.7	chr15	75315895	chr15_75406964_75407464	75406964	75407464	9.671e-06	0.00168067
GRIK2	ENSG00000164418.15	chr6	101846663	chr6_101361690_101362190	101361690	101362190	9.7312e-06	0.00172594
TMOD3	ENSG00000138594.8	chr15	52121824	chr15_52231872_52232372	52231872	52232372	9.7325e-06	0.00172594
FN3KRP	ENSG00000141560.10	chr17	80674558	chr17_80920939_80921439	80920939	80921439	9.7871e-06	0.00177453
LA16c-OS12.2	ENSG00000268836.1	chr16	236292	chr16_284516_285016	284516	285016	9.8635e-06	0.00177453
CHRM3-AS2	ENSG00000233355.2	chr1	239893764	chr1_239882195_239882695	239882195	239882695	1.0274e-05	0.001875
THSD7B	ENSG00000144229.7	chr2	137523114	chr2_137524117_137524617	137524117	137524617	1.0314e-05	0.001875
AC104809.2	ENSG00000223991.1	chr2	241925488	chr2_241931001_241931501	241931001	241931501	1.0326e-05	0.001875
IQCB1	ENSG00000173226.12	chr3	121553925	chr3_121468487_121468987	121468487	121468987	1.0368e-05	0.001875
B9D1	ENSG00000108641.10	chr17	19281494	chr17_19265783_19266283	19265783	19266283	1.0408e-05	0.001875
ALG10B	ENSG00000175548.4	chr12	38710379	chr12_38597936_38598436	38597936	38598436	1.0435e-05	0.001875
GPER1	ENSG00000164850.10	chr7	1121843	chr7_1209434_1209934	1209434	1209934	1.0481e-05	0.001875
HSCB	ENSG00000100209.5	chr22	29138666	chr22_29145001_29145501	29145001	29145501	1.05e-05	0.001875
FYN	ENSG00000010810.13	chr6	112194654	chr6_112193212_112193712	112193212	112193712	1.0674e-05	0.00196281
METTL7A	ENSG00000185432.10	chr12	51317254	chr12_51386504_51387004	51386504	51387004	1.0678e-05	0.00196281
AP003068.18	ENSG00000255200.1	chr11	64943940	chr11_64981088_64981588	64981088	64981588	1.0688e-05	0.00196281
AMICA1	ENSG00000160593.13	chr11	118095808	chr11_118068367_118068867	118068367	118068867	1.0703e-05	0.00196281
EMX2	ENSG00000170370.10	chr10	119301954	chr10_119670346_119670846	119670346	119670846	1.0804e-05	0.00200617
CD320	ENSG00000167775.6	chr19	8373239	chr19_8372972_8373472	8372972	8373472	1.094e-05	0.0020555
MTRF1L	ENSG00000112031.11	chr6	153323819	chr6_153195921_153196421	153195921	153196421	1.1087e-05	0.0020555
CTD-2306M10.1	ENSG00000270107.1	chr5	66476414	chr5_66388326_66388826	66388326	66388826	1.1275e-05	0.0020555
REEP5	ENSG00000129625.8	chr5	112258235	chr5_112242671_112243171	112242671	112243171	1.1413e-05	0.0020555
FAM109A	ENSG00000198324.10	chr12	111806924	chr12_111831560_111832060	111831560	111832060	1.1447e-05	0.0020555
ARL3	ENSG00000138175.8	chr10	104474163	chr10_104392342_104392842	104392342	104392842	1.1542e-05	0.00209611
MLEC	ENSG00000110917.3	chr12	121124671	chr12_121176578_121177078	121176578	121177078	1.1613e-05	0.00209611
CDA	ENSG00000158825.5	chr1	20915440	chr1_20976961_20977461	20976961	20977461	1.1648e-05	0.00209611
RRM1	ENSG00000167325.10	chr11	4115936	chr11_4079269_4079769	4079269	4079769	1.177e-05	0.00209611
TIGD5	ENSG00000179886.4	chr8	144680073	chr8_144120071_144120571	144120071	144120571	1.187e-05	0.00209611
ZNF273	ENSG00000198039.7	chr7	64330549	chr7_64337689_64338189	64337689	64338189	1.1905e-05	0.00209611
RCHY1	ENSG00000163743.9	chr4	76439426	chr4_76337474_76337974	76337474	76337974	1.1951e-05	0.00209611
RAB11FIP2	ENSG00000107560.6	chr10	119805788	chr10_119670346_119670846	119670346	119670846	1.2023e-05	0.00209611
MROH3P	ENSG00000233217.1	chr1	200890121	chr1_200941497_200941997	200941497	200941997	1.2024e-05	0.00209611
CHRNE	ENSG00000108556.7	chr17	4806368	chr17_4890777_4891277	4890777	4891277	1.2104e-05	0.00212766
WASH2P	ENSG00000146556.10	chr2	114341663	chr2_114514035_114514535	114514035	114514535	1.2425e-05	0.00222672
MED28	ENSG00000118579.7	chr4	17616253	chr4_17585479_17585979	17585479	17585979	1.2523e-05	0.00222672
MCF2L	ENSG00000126217.16	chr13	113548691	chr13_113633420_113633920	113633420	113633920	1.277e-05	0.00222672
HSD17B7P2	ENSG00000099251.10	chr10	38645304	chr10_38903179_38903679	38903179	38903679	1.2776e-05	0.00222672
ZNF192P1	ENSG00000226314.3	chr6	28129558	chr6_28129266_28129766	28129266	28129766	1.2867e-05	0.00222672
PABPC1L	ENSG00000101104.8	chr20	43538702	chr20_43538424_43538924	43538424	43538924	1.3174e-05	0.00226586
HEMK1	ENSG00000114735.5	chr3	50606582	chr3_50649233_50649733	50649233	50649733	1.3347e-05	0.00231388
ANAPC4	ENSG00000053900.6	chr4	25378834	chr4_25378544_25379044	25378544	25379044	1.3377e-05	0.00231388
AP001471.1	ENSG00000227438.1	chr21	47517443	chr21_47512266_47512766	47512266	47512766	1.3482e-05	0.00235944
TMEM176B	ENSG00000106565.13	chr7	150498447	chr7_150575259_150575759	150575259	150575759	1.3505e-05	0.00235944
FCGR2A	ENSG00000143226.9	chr1	161475219	chr1_161691767_161692267	161691767	161692267	1.3565e-05	0.00235944
RP11-313J2.1	ENSG00000215146.4	chr10	42863421	chr10_42632219_42632719	42632219	42632719	1.3637e-05	0.00245245
AKR1C2	ENSG00000151632.12	chr10	5060222	chr10_5067731_5068231	5067731	5068231	1.3793e-05	0.00245245
ARSA	ENSG00000100299.13	chr22	51066606	chr22_51059872_51060372	51059872	51060372	1.3836e-05	0.0024975
WDR81	ENSG00000167716.14	chr17	1619816	chr17_1645394_1645894	1645394	1645894	1.3838e-05	0.0024975
AC091729.9	ENSG00000229043.2	chr7	1200120	chr7_1209434_1209934	1209434	1209934	1.3932e-05	0.00254237
INPPL1	ENSG00000165458.9	chr11	71934744	chr11_72158440_72158940	72158440	72158940	1.4042e-05	0.00254237
LINC00933	ENSG00000259728.1	chr15	85114154	chr15_85114127_85114627	85114127	85114627	1.4083e-05	0.00254237
GOLGA8Q	ENSG00000178115.10	chr15	30844182	chr15_31735893_31736393	31735893	31736393	1.4106e-05	0.00258449
LRRFIP1	ENSG00000124831.14	chr2	238536218	chr2_238661348_238661848	238661348	238661848	1.4277e-05	0.00258449
RP11-313J2.1	ENSG00000215146.4	chr10	42863421	chr10_42392458_42392958	42392458	42392958	1.4332e-05	0.00258449
MYO5B	ENSG00000167306.14	chr18	47721462	chr18_47701025_47701525	47701025	47701525	1.4335e-05	0.00258449
ETFA	ENSG00000140374.11	chr15	76603812	chr15_76603600_76604100	76603600	76604100	1.4356e-05	0.00258449
GNAO1	ENSG00000087258.9	chr16	56225301	chr16_56225006_56225506	56225006	56225506	1.4387e-05	0.00258449
GOLGA3	ENSG00000090615.8	chr12	133405443	chr12_133361136_133361636	133361136	133361636	1.4433e-05	0.00258449
RP11-45P15.4	ENSG00000259775.1	chr14	103798703	chr14_103726833_103727333	103726833	103727333	1.4475e-05	0.00258449
MUC7	ENSG00000171195.6	chr4	71296208	chr4_71403071_71403571	71403071	71403571	1.4537e-05	0.00261341
HEATR2	ENSG00000164818.11	chr7	766614	chr7_782639_783139	782639	783139	1.4615e-05	0.00261341
LINC00960	ENSG00000242516.1	chr3	75721541	chr3_75932403_75932903	75932403	75932903	1.4796e-05	0.00261341
SLC44A2	ENSG00000129353.10	chr19	10713132	chr19_10764532_10765032	10764532	10765032	1.4821e-05	0.00261341
SLC12A7	ENSG00000113504.15	chr5	1112149	chr5_1119650_1120150	1119650	1120150	1.483e-05	0.00261341
FKRP	ENSG00000181027.6	chr19	47249302	chr19_47281765_47282265	47281765	47282265	1.4874e-05	0.00261341
JMJD7	ENSG00000243789.6	chr15	42120282	chr15_42119980_42120480	42119980	42120480	1.4875e-05	0.00261341
ZFP30	ENSG00000120784.11	chr19	38183237	chr19_38182992_38183492	38182992	38183492	1.4973e-05	0.00261341
RP11-430H10.1	ENSG00000254427.1	chr11	45376921	chr11_45425990_45426490	45425990	45426490	1.4985e-05	0.00261341
SCRN1	ENSG00000136193.12	chr7	30029904	chr7_29956237_29956737	29956237	29956737	1.5051e-05	0.0026393
TSPAN9	ENSG00000011105.7	chr12	3186520	chr12_3186196_3186696	3186196	3186696	1.518e-05	0.0026393
FYCO1	ENSG00000163820.10	chr3	46037306	chr3_46139251_46139751	46139251	46139751	1.5195e-05	0.0026393
CAPN1	ENSG00000014216.11	chr11	64948664	chr11_64981342_64981842	64981342	64981842	1.5238e-05	0.0026393
BNIP3	ENSG00000176171.7	chr10	133795434	chr10_133795265_133795765	133795265	133795765	1.5242e-05	0.0026393
SIDT2	ENSG00000149577.11	chr11	117049448	chr11_116800775_116801275	116800775	116801275	1.5249e-05	0.0026393
GAS5	ENSG00000234741.3	chr1	173838019	chr1_173310393_173310893	173310393	173310893	1.5313e-05	0.0026393
IGHV4-61	ENSG00000211970.2	chr14	107095661	chr14_107078381_107078881	107078381	107078881	1.554e-05	0.0026393
RP1-79C4.4	ENSG00000271811.1	chr1	170636521	chr1_170633860_170634360	170633860	170634360	1.5556e-05	0.0026393
PAXIP1-AS1	ENSG00000273344.1	chr7	154795157	chr7_154895438_154895938	154895438	154895938	1.5613e-05	0.00266473
ATP13A4	ENSG00000127249.10	chr3	193310899	chr3_193386133_193386633	193386133	193386633	1.5653e-05	0.00266473
CAPZB	ENSG00000077549.13	chr1	19812065	chr1_19778889_19779389	19778889	19779389	1.5747e-05	0.00270793
ZNF638	ENSG00000075292.14	chr2	71503690	chr2_71558630_71559130	71558630	71559130	1.5921e-05	0.00275362
RNF212	ENSG00000178222.8	chr4	1107349	chr4_1169173_1169673	1169173	1169673	1.5981e-05	0.00275362
PHKG1	ENSG00000164776.5	chr7	56160688	chr7_55534834_55535334	55534834	55535334	1.6025e-05	0.00275362
LIPC	ENSG00000166035.6	chr15	58702767	chr15_58679263_58679763	58679263	58679763	1.6179e-05	0.00279383
INTS4L1	ENSG00000164669.8	chr7	64601602	chr7_64541435_64541935	64541435	64541935	1.621e-05	0.00279383
ASCC1	ENSG00000138303.13	chr10	73976891	chr10_74100145_74100645	74100145	74100645	1.644e-05	0.00288462
PROK1	ENSG00000143125.5	chr1	110993821	chr1_110932595_110933095	110932595	110933095	1.645e-05	0.00288462
RAPGEF6	ENSG00000158987.15	chr5	130970928	chr5_130872097_130872597	130872097	130872597	1.66e-05	0.00288462
RP11-114H24.5	ENSG00000261143.1	chr15	78268383	chr15_78400585_78401085	78400585	78401085	1.6624e-05	0.00288462
SUN1	ENSG00000164828.13	chr7	855527	chr7_893060_893560	893060	893560	1.6723e-05	0.00296935
PRSS23	ENSG00000150687.7	chr11	86502100	chr11_86338726_86339226	86338726	86339226	1.7039e-05	0.00301435
AC007390.5	ENSG00000218739.5	chr2	37423630	chr2_37553421_37553921	37553421	37553921	1.7055e-05	0.00301435
ZNF429	ENSG00000197013.5	chr19	21688365	chr19_21447457_21447957	21447457	21447957	1.7223e-05	0.00301435
EMP2	ENSG00000213853.5	chr16	10674554	chr16_10769051_10769551	10769051	10769551	1.7255e-05	0.00305344
RBM15B	ENSG00000179837.6	chr3	51428730	chr3_50629927_50630427	50629927	50630427	1.7591e-05	0.00309819
PGAP3	ENSG00000161395.8	chr17	37853049	chr17_38024359_38024859	38024359	38024859	1.7592e-05	0.00309819
CCDC13	ENSG00000244607.1	chr3	42814695	chr3_42771767_42772267	42771767	42772267	1.7641e-05	0.00309819
ZNF826P	ENSG00000231205.7	chr19	20607774	chr19_20748410_20748910	20748410	20748910	1.7684e-05	0.00309819
RIN2	ENSG00000132669.8	chr20	19867164	chr20_19983661_19984161	19983661	19984161	1.7784e-05	0.00309819
AC091729.9	ENSG00000229043.2	chr7	1200120	chr7_1032670_1033170	1032670	1033170	1.7786e-05	0.00309819
NUDT19	ENSG00000213965.3	chr19	33182866	chr19_33231441_33231941	33231441	33231941	1.78e-05	0.00309819
CTD-3092A11.1	ENSG00000215302.4	chr15	30762981	chr15_31735893_31736393	31735893	31736393	1.7894e-05	0.00309819
ZNF483	ENSG00000173258.8	chr9	114287438	chr9_114287197_114287697	114287197	114287697	1.8099e-05	0.00312204
AP001469.9	ENSG00000239415.1	chr21	47674046	chr21_47614285_47614785	47614285	47614785	1.8326e-05	0.00316635
SPATA6	ENSG00000132122.7	chr1	48937844	chr1_48937769_48938269	48937769	48938269	1.8463e-05	0.00316635
GOLGA8R	ENSG00000186399.8	chr15	30706462	chr15_31555384_31555884	31555384	31555884	1.8477e-05	0.00316635
PPTC7	ENSG00000196850.4	chr12	111021124	chr12_110270990_110271490	110270990	110271490	1.8877e-05	0.00320452
RMND1	ENSG00000155906.12	chr6	151773258	chr6_151734831_151735331	151734831	151735331	1.9289e-05	0.00329567
CPZ	ENSG00000109625.14	chr4	8594386	chr4_8508279_8508779	8508279	8508779	1.9462e-05	0.00338664
MON1B	ENSG00000103111.10	chr16	77224731	chr16_77258079_77258579	77258079	77258579	1.9499e-05	0.00338664
ZNF738	ENSG00000172687.9	chr19	21541731	chr19_21541496_21541996	21541496	21541996	1.968e-05	0.00342723
GJA1	ENSG00000152661.7	chr6	121756837	chr6_122007648_122008148	122007648	122008148	1.973e-05	0.00342723
RMI2	ENSG00000175643.7	chr16	11343505	chr16_11419891_11420391	11419891	11420391	1.9776e-05	0.00342723
CAPZB	ENSG00000077549.13	chr1	19812065	chr1_19795807_19796307	19795807	19796307	1.9925e-05	0.00342723
FAM120B	ENSG00000112584.9	chr6	170599790	chr6_170615547_170616047	170615547	170616047	2.0118e-05	0.00346118
IGF2R	ENSG00000197081.8	chr6	160390130	chr6_160490142_160490642	160490142	160490642	2.0122e-05	0.00346118
ZNF107	ENSG00000196247.7	chr7	64126510	chr7_64199528_64200028	64199528	64200028	2.0266e-05	0.0035014
ASB13	ENSG00000196372.8	chr10	5708557	chr10_5661618_5662118	5661618	5662118	2.0329e-05	0.0035014
RP11-54O7.17	ENSG00000272512.1	chr1	933430	chr1_935347_935847	935347	935847	2.0933e-05	0.0035014
MZT2A	ENSG00000173272.9	chr2	132250315	chr2_132274005_132274505	132274005	132274505	2.1007e-05	0.00353818
CD38	ENSG00000004468.8	chr4	15779897	chr4_15835448_15835948	15835448	15835948	2.1036e-05	0.00353818
PIGN	ENSG00000197563.5	chr18	59854350	chr18_59685235_59685735	59685235	59685735	2.1373e-05	0.00357807
PLEKHJ1	ENSG00000104886.5	chr19	2237702	chr19_2162566_2163066	2162566	2163066	2.1565e-05	0.00362117
XRRA1	ENSG00000166435.11	chr11	74660244	chr11_74659974_74660474	74659974	74660474	2.1972e-05	0.00366419
ZNF211	ENSG00000121417.9	chr19	58141760	chr19_57998812_57999312	57998812	57999312	2.1995e-05	0.00366419
ENTPD5	ENSG00000187097.8	chr14	74486054	chr14_74353158_74353658	74353158	74353658	2.2142e-05	0.00366419
SUSD2	ENSG00000099994.10	chr22	24577226	chr22_24447965_24448465	24447965	24448465	2.2232e-05	0.00370028
CASD1	ENSG00000127995.12	chr7	94138530	chr7_94287552_94288052	94287552	94288052	2.2256e-05	0.00370028
UVSSA	ENSG00000163945.11	chr4	1341053	chr4_1232832_1233332	1232832	1233332	2.2487e-05	0.00370028
ZNF117	ENSG00000152926.10	chr7	64451185	chr7_64337689_64338189	64337689	64338189	2.2492e-05	0.00370028
PCMTD1	ENSG00000168300.9	chr8	52811734	chr8_52684400_52684900	52684400	52684900	2.2761e-05	0.00370028
GLB1	ENSG00000170266.11	chr3	33138721	chr3_33056773_33057273	33056773	33057273	2.2995e-05	0.00372928
C7orf50	ENSG00000146540.10	chr7	1177895	chr7_1105337_1105837	1105337	1105837	2.3053e-05	0.00377185
ESYT2	ENSG00000117868.11	chr7	158622943	chr7_158622042_158622542	158622042	158622542	2.3077e-05	0.00377185
ETV4	ENSG00000175832.8	chr17	41656987	chr17_41607641_41608141	41607641	41608141	2.317e-05	0.00377185
SH3BP4	ENSG00000130147.11	chr2	235860616	chr2_235859488_235859988	235859488	235859988	2.3259e-05	0.00380734
C10orf128	ENSG00000204161.9	chr10	50396629	chr10_50426559_50427059	50426559	50427059	2.3467e-05	0.00380734
HS1BP3-IT1	ENSG00000231948.2	chr2	20792307	chr2_21339978_21340478	21339978	21340478	2.3716e-05	0.00380734
TMEM180	ENSG00000138111.10	chr10	104221148	chr10_104192224_104192724	104192224	104192724	2.3914e-05	0.00380734
SLC47A1	ENSG00000142494.9	chr17	19398697	chr17_18761077_18761577	18761077	18761577	2.399e-05	0.00380734
CCDC80	ENSG00000091986.11	chr3	112368376	chr3_112577135_112577635	112577135	112577635	2.4035e-05	0.00380734
GDAP2	ENSG00000196505.6	chr1	118472252	chr1_118795711_118796211	118795711	118796211	2.4192e-05	0.00383212
PIP4K2B	ENSG00000141720.7	chr17	36956378	chr17_37009855_37010355	37009855	37010355	2.4193e-05	0.00383212
LINC00886	ENSG00000240875.1	chr3	156534850	chr3_156603747_156604247	156603747	156604247	2.4234e-05	0.00383212
MAFF	ENSG00000185022.7	chr22	38597888	chr22_38572071_38572571	38572071	38572571	2.4545e-05	0.00391265
MCOLN3	ENSG00000055732.8	chr1	85514181	chr1_85544485_85544985	85544485	85544985	2.4561e-05	0.00391265
ZNF107	ENSG00000196247.7	chr7	64126510	chr7_63574652_63575152	63574652	63575152	2.4653e-05	0.00391265
GAS5	ENSG00000234741.3	chr1	173838019	chr1_173780797_173781297	173780797	173781297	2.4816e-05	0.00399274
RP11-425D10.10	ENSG00000260273.1	chr6	109703997	chr6_109653946_109654446	109653946	109654446	2.5147e-05	0.00403445
HSD17B7P2	ENSG00000099251.10	chr10	38645304	chr10_39035069_39035569	39035069	39035569	2.526e-05	0.00403445
GUF1	ENSG00000151806.9	chr4	44680573	chr4_44871559_44872059	44871559	44872059	2.528e-05	0.00403445
LINC00999	ENSG00000225119.3	chr10	38717073	chr10_38743560_38744060	38743560	38744060	2.5423e-05	0.00403445
NOD1	ENSG00000106100.6	chr7	30518399	chr7_30499142_30499642	30499142	30499642	2.5614e-05	0.00403445
AGTRAP	ENSG00000177674.11	chr1	11796140	chr1_11040122_11040622	11040122	11040622	2.5703e-05	0.00403445
QRFPR	ENSG00000186867.6	chr4	122302213	chr4_122339949_122340449	122339949	122340449	2.5959e-05	0.00403445
XRCC3	ENSG00000126215.9	chr14	104181840	chr14_104162949_104163449	104162949	104163449	2.6022e-05	0.00403445
STRN4	ENSG00000090372.10	chr19	47250250	chr19_47281765_47282265	47281765	47282265	2.6104e-05	0.00405041
GOLGA3	ENSG00000090615.8	chr12	133405443	chr12_133449236_133449736	133449236	133449736	2.6199e-05	0.00409173
CENPQ	ENSG00000031691.6	chr6	49431090	chr6_49052061_49052561	49052061	49052561	2.6348e-05	0.00409173
PNLDC1	ENSG00000146453.8	chr6	160221297	chr6_160183192_160183692	160183192	160183692	2.6367e-05	0.00409173
SLC38A6	ENSG00000139974.11	chr14	61448076	chr14_61568991_61569491	61568991	61569491	2.6424e-05	0.00409173
SCP2	ENSG00000116171.12	chr1	53392900	chr1_53490646_53491146	53490646	53491146	2.7392e-05	0.00430108
TRMT61B	ENSG00000171103.6	chr2	29093166	chr2_29214219_29214719	29214219	29214719	2.7416e-05	0.00434199
TRMT61B	ENSG00000171103.6	chr2	29093166	chr2_28940252_28940752	28940252	28940752	2.7567e-05	0.00438283
AP3D1	ENSG00000065000.11	chr19	2164463	chr19_2162566_2163066	2162566	2163066	2.7696e-05	0.00438283
TOP3A	ENSG00000177302.10	chr17	18218320	chr17_18128532_18129032	18128532	18129032	2.7806e-05	0.00441964
RP11-313J2.1	ENSG00000215146.4	chr10	42863421	chr10_42644417_42644917	42644417	42644917	2.8116e-05	0.00450491
LINC00493	ENSG00000232388.2	chr20	18548063	chr20_18683327_18683827	18683327	18683827	2.8156e-05	0.00450491
RP11-217B7.2	ENSG00000226334.1	chr9	107689833	chr9_107690311_107690811	107690311	107690811	2.8198e-05	0.00450491
PKNOX1	ENSG00000160199.10	chr21	44394619	chr21_44457029_44457529	44457029	44457529	2.8277e-05	0.00450491
CPM	ENSG00000135678.7	chr12	69365349	chr12_69400792_69401292	69400792	69401292	2.8348e-05	0.00453333
CASP8	ENSG00000064012.17	chr2	202098165	chr2_202507229_202507729	202507229	202507729	2.8562e-05	0.00457371
CSPG4P11	ENSG00000259726.1	chr15	84855503	chr15_85114127_85114627	85114127	85114627	2.8746e-05	0.00457371
SEMA3A	ENSG00000075213.6	chr7	84122039	chr7_84490510_84491010	84490510	84491010	2.8829e-05	0.00457371
CHMP1A	ENSG00000131165.10	chr16	89724208	chr16_89723901_89724401	89723901	89724401	2.8952e-05	0.00457371
TDP2	ENSG00000111802.9	chr6	24667260	chr6_24710851_24711351	24710851	24711351	2.9102e-05	0.00457371
ADAM1A	ENSG00000229186.3	chr12	112337066	chr12_112229932_112230432	112229932	112230432	2.9292e-05	0.00457371
ARV1	ENSG00000173409.9	chr1	231114726	chr1_231108689_231109189	231108689	231109189	2.9324e-05	0.00457371
ASAP1	ENSG00000153317.10	chr8	131455905	chr8_131398840_131399340	131398840	131399340	2.9551e-05	0.00457371
POLR3H	ENSG00000100413.12	chr22	41940609	chr22_42336008_42336508	42336008	42336508	3.0101e-05	0.00457371
IL10RB	ENSG00000243646.4	chr21	34638662	chr21_34703376_34703876	34703376	34703876	3.0189e-05	0.0045815
ACCS	ENSG00000110455.9	chr11	44087474	chr11_44017869_44018369	44017869	44018369	3.0203e-05	0.00462148
NDRG1	ENSG00000104419.10	chr8	134314264	chr8_134258176_134258676	134258176	134258676	3.0445e-05	0.00466139
MTUS1	ENSG00000129422.9	chr8	17658425	chr8_17468402_17468902	17468402	17468902	3.0512e-05	0.00474517
LDB3	ENSG00000122367.15	chr10	88428205	chr10_88392378_88392878	88392378	88392878	3.0695e-05	0.0047849
LINC00680	ENSG00000215190.4	chr6	58287778	chr6_57539318_57539818	57539318	57539818	3.0828e-05	0.0047849
RP11-420A23.1	ENSG00000251432.2	chr4	129213905	chr4_129445403_129445903	129445403	129445903	3.1087e-05	0.0047849
RP11-554A11.4	ENSG00000261625.1	chr11	68769515	chr11_68709378_68709878	68709378	68709878	3.1201e-05	0.0047849
AC016683.6	ENSG00000189223.9	chr2	113969098	chr2_114018726_114019226	114018726	114019226	3.1343e-05	0.0048119
MTRR	ENSG00000124275.10	chr5	7851603	chr5_7926453_7926953	7926453	7926953	3.2246e-05	0.00493881
CCT6P3	ENSG00000234585.2	chr7	64498737	chr7_64337689_64338189	64337689	64338189	3.2297e-05	0.00493881
STK32C	ENSG00000165752.12	chr10	134145350	chr10_134160604_134161104	134160604	134161104	3.2458e-05	0.00497382
WDR48	ENSG00000114742.9	chr3	39093488	chr3_39187496_39187996	39187496	39187996	3.2466e-05	0.00497382
SPSB2	ENSG00000111671.5	chr12	6998521	chr12_6982363_6982863	6982363	6982863	3.279e-05	0.00500871
LINC00999	ENSG00000225119.3	chr10	38717073	chr10_38871887_38872387	38871887	38872387	3.2883e-05	0.00500871
MYO9A	ENSG00000066933.11	chr15	72410917	chr15_72668145_72668645	72668145	72668645	3.3038e-05	0.00504348
RP11-307C18.1	ENSG00000272950.1	chr7	97952164	chr7_97840861_97841361	97840861	97841361	3.3095e-05	0.00504348
CCDC113	ENSG00000103021.5	chr16	58265060	chr16_58270209_58270709	58270209	58270709	3.3211e-05	0.00504348
IFT122	ENSG00000163913.7	chr3	129158967	chr3_129244918_129245418	129244918	129245418	3.369e-05	0.00516045
POLE4	ENSG00000115350.7	chr2	75185618	chr2_75103314_75103814	75103314	75103814	3.3822e-05	0.00519931
FGL2	ENSG00000127951.5	chr7	76829142	chr7_76867948_76868448	76867948	76868448	3.3936e-05	0.00519931
SULT1A1	ENSG00000196502.7	chr16	28634945	chr16_28565316_28565816	28565316	28565816	3.4046e-05	0.00519931
DDX18	ENSG00000088205.8	chr2	118572225	chr2_118616590_118617090	118616590	118617090	3.4449e-05	0.00531547
ZNF273	ENSG00000198039.7	chr7	64330549	chr7_64541435_64541935	64541435	64541935	3.4574e-05	0.00531547
SIGLEC11	ENSG00000161640.11	chr19	50464428	chr19_50486873_50487373	50486873	50487373	3.4666e-05	0.00531547
EI24	ENSG00000149547.10	chr11	125439111	chr11_125439053_125439553	125439053	125439553	3.4931e-05	0.00534483
RP11-166O4.6	ENSG00000273448.1	chr7	66798033	chr7_65958370_65958870	65958370	65958870	3.5262e-05	0.00538329
TMEM161B-AS1	ENSG00000247828.3	chr5	87564887	chr5_87750804_87751304	87750804	87751304	3.5333e-05	0.00538329
NAT6	ENSG00000243477.1	chr3	50336851	chr3_50239312_50239812	50239312	50239812	3.542e-05	0.00541702
DKK2	ENSG00000155011.4	chr4	108204962	chr4_108074110_108074610	108074110	108074610	3.5665e-05	0.00541702
RP11-564C4.6	ENSG00000231345.3	chr10	52415726	chr10_52160461_52160961	52160461	52160961	3.5717e-05	0.00541702
PGM2L1	ENSG00000165434.6	chr11	74109517	chr11_73706157_73706657	73706157	73706657	3.577e-05	0.00541702
DTD1	ENSG00000125821.7	chr20	18568536	chr20_18683327_18683827	18683327	18683827	3.6161e-05	0.00541702
SLC24A4	ENSG00000140090.13	chr14	92788924	chr14_92948396_92948896	92948396	92948896	3.6749e-05	0.00543664
TMEM50B	ENSG00000142188.12	chr21	34852317	chr21_34785360_34785860	34785360	34785860	3.6758e-05	0.00543664
PNLDC1	ENSG00000146453.8	chr6	160221297	chr6_160114295_160114795	160114295	160114795	3.6918e-05	0.00543664
ALG1L	ENSG00000189366.5	chr3	125655881	chr3_125709095_125709595	125709095	125709595	3.694e-05	0.00543664
TAF1B	ENSG00000115750.12	chr2	9983482	chr2_9953874_9954374	9953874	9954374	3.7063e-05	0.00543664
AXL	ENSG00000167601.7	chr19	41725107	chr19_41745166_41745666	41745166	41745666	3.7092e-05	0.00543664
RP9	ENSG00000164610.4	chr7	33149001	chr7_32329637_32330137	32329637	32330137	3.7443e-05	0.00545145
RP11-366L20.2	ENSG00000197301.3	chr12	66275946	chr12_66389584_66390084	66389584	66390084	3.7486e-05	0.00545145
STARD7	ENSG00000084090.9	chr2	96874152	chr2_96823417_96823917	96823417	96823917	3.752e-05	0.00545145
GOLGB1	ENSG00000173230.11	chr3	121468601	chr3_121468487_121468987	121468487	121468987	3.7864e-05	0.00552251
ABCA7	ENSG00000064687.8	chr19	1040101	chr19_1122928_1123428	1122928	1123428	3.825e-05	0.00560272
CAPZB	ENSG00000077549.13	chr1	19812065	chr1_19761611_19762111	19761611	19762111	3.8874e-05	0.00560272
GLYATL2	ENSG00000156689.2	chr11	58671687	chr11_58779048_58779548	58779048	58779548	3.8968e-05	0.00560272
SULT2B1	ENSG00000088002.7	chr19	49055331	chr19_49087439_49087939	49087439	49087939	3.9181e-05	0.00560272
GIMAP6	ENSG00000133561.11	chr7	150329472	chr7_150283863_150284363	150283863	150284363	3.9386e-05	0.00562606
ITFG3	ENSG00000167930.11	chr16	284544	chr16_284516_285016	284516	285016	3.9565e-05	0.00562606
ZP3	ENSG00000188372.10	chr7	76054223	chr7_76137263_76137763	76137263	76137763	3.9632e-05	0.00570101
POLR2D	ENSG00000144231.6	chr2	128615730	chr2_128458058_128458558	128458058	128458558	3.9903e-05	0.0057384
STYXL1	ENSG00000127952.12	chr7	75677321	chr7_75702085_75702585	75702085	75702585	4.0007e-05	0.00577572
PAX8	ENSG00000125618.12	chr2	114036526	chr2_114018398_114018898	114018398	114018898	4.0211e-05	0.00577572
KDM6B	ENSG00000132510.6	chr17	7743221	chr17_7760670_7761170	7760670	7761170	4.0513e-05	0.00580808
GUF1	ENSG00000151806.9	chr4	44680573	chr4_44866666_44867166	44866666	44867166	4.0748e-05	0.0058873
RP9	ENSG00000164610.4	chr7	33149001	chr7_32290536_32291036	32290536	32291036	4.1025e-05	0.0058873
RP11-378J18.8	ENSG00000272750.1	chr1	222834853	chr1_222909667_222910167	222909667	222910167	4.1161e-05	0.0059194
RP11-252A24.3	ENSG00000261079.1	chr16	74401359	chr16_74466203_74466703	74466203	74466703	4.1736e-05	0.00595638
TXNL4A	ENSG00000141759.10	chr18	77793948	chr18_77644703_77645203	77644703	77645203	4.1755e-05	0.00595638
RP11-313J2.1	ENSG00000215146.4	chr10	42863421	chr10_42737611_42738111	42737611	42738111	4.1824e-05	0.00595638
ACOT4	ENSG00000177465.4	chr14	74058409	chr14_74037591_74038091	74037591	74038091	4.2497e-05	0.0060251
RNASE3	ENSG00000169397.3	chr14	21359557	chr14_21423292_21423792	21423292	21423792	4.254e-05	0.0060251
TMEM176A	ENSG00000002933.3	chr7	150497621	chr7_150575259_150575759	150575259	150575759	4.3286e-05	0.00609858
HYI	ENSG00000178922.12	chr1	43919596	chr1_43855327_43855827	43855327	43855827	4.3378e-05	0.00613523
GUSBP2	ENSG00000241549.4	chr6	26924332	chr6_26554976_26555476	26554976	26555476	4.3384e-05	0.00613523
PGAM1	ENSG00000171314.8	chr10	99185916	chr10_99078787_99079287	99078787	99079287	4.3513e-05	0.00613523
C17orf97	ENSG00000187624.7	chr17	260117	chr17_229221_229721	229221	229721	4.3655e-05	0.00620316
NUDT14	ENSG00000183828.10	chr14	105647648	chr14_105543293_105543793	105543293	105543793	4.3758e-05	0.00620316
RP11-545I5.3	ENSG00000235652.3	chr6	146136047	chr6_145955052_145955552	145955052	145955552	4.3787e-05	0.00620316
GINM1	ENSG00000055211.8	chr6	149887429	chr6_150211828_150212328	150211828	150212328	4.393e-05	0.00620316
KB-1507C5.2	ENSG00000253320.1	chr8	103877138	chr8_103925917_103926417	103925917	103926417	4.4167e-05	0.00622407
SEH1L	ENSG00000085415.11	chr18	12947131	chr18_13137848_13138348	13137848	13138348	4.4289e-05	0.00622407
NPIPA5	ENSG00000183793.9	chr16	15474903	chr16_15165763_15166263	15165763	15166263	4.495e-05	0.0062966
NIPAL1	ENSG00000163293.7	chr4	47916222	chr4_47975065_47975565	47975065	47975565	4.5036e-05	0.0062966
CST3	ENSG00000101439.4	chr20	23619109	chr20_23422358_23422858	23422358	23422858	4.5346e-05	0.00632754
2023-09-02	ENSG00000168385.13	chr2	242254514	chr2_242212043_242212543	242212043	242212543	4.5392e-05	0.00632754
IFT122	ENSG00000163913.7	chr3	129158967	chr3_129102056_129102556	129102056	129102556	4.5508e-05	0.00635838
YPEL3	ENSG00000090238.7	chr16	30107564	chr16_30103061_30103561	30103061	30103561	4.6e-05	0.00643564
CSTB	ENSG00000160213.5	chr21	45196325	chr21_45198745_45199245	45198745	45199245	4.6299e-05	0.00647156
POR	ENSG00000127948.9	chr7	75528517	chr7_75807357_75807857	75807357	75807857	4.6322e-05	0.00647156
TNFRSF14	ENSG00000157873.13	chr1	2488135	chr1_2630321_2630821	2630321	2630821	4.6845e-05	0.00654321
SCARB2	ENSG00000138760.4	chr4	77135045	chr4_77069391_77069891	77069391	77069891	4.6854e-05	0.00654321
GOLGA6L5	ENSG00000230373.4	chr15	85060044	chr15_84811547_84812047	84811547	84812047	4.7254e-05	0.00657354
STOM	ENSG00000148175.8	chr9	124132530	chr9_123691211_123691711	123691211	123691711	4.7549e-05	0.00657354
DEGS1	ENSG00000143753.8	chr1	224363457	chr1_224397929_224398429	224397929	224398429	4.79e-05	0.00657354
TM6SF1	ENSG00000136404.11	chr15	83776158	chr15_83680158_83680658	83680158	83680658	4.8415e-05	0.00663934
AGT	ENSG00000135744.7	chr1	230850042	chr1_230942725_230943225	230942725	230943225	4.8792e-05	0.00667486
NPIPA5	ENSG00000183793.9	chr16	15474903	chr16_15229639_15230139	15229639	15230139	4.8827e-05	0.00671031
PRKXP1	ENSG00000259205.2	chr15	101099158	chr15_101098914_101099414	101098914	101099414	4.9462e-05	0.00674571
DPYSL2	ENSG00000092964.12	chr8	26371790	chr8_26321908_26322408	26321908	26322408	4.9492e-05	0.00674571
CNOT6LP1	ENSG00000230183.3	chr15	56299373	chr15_56285627_56286127	56285627	56286127	4.9995e-05	0.00677551
RP11-274B21.4	ENSG00000230715.2	chr7	128292894	chr7_128095602_128096102	128095602	128096102	5.0006e-05	0.00677551
PCSK2	ENSG00000125851.5	chr20	17206751	chr20_17133695_17134195	17133695	17134195	5.0014e-05	0.00677551
HSD17B7P2	ENSG00000099251.10	chr10	38645304	chr10_37908348_37908848	37908348	37908848	5.0169e-05	0.00677551
SRP19	ENSG00000153037.8	chr5	112196918	chr5_112196641_112197141	112196641	112197141	5.0957e-05	0.00691619
C1orf213	ENSG00000249087.3	chr1	23695489	chr1_23875213_23875713	23875213	23875713	5.1134e-05	0.00691619
SUN1	ENSG00000164828.13	chr7	855527	chr7_895185_895685	895185	895685	5.1204e-05	0.00691619
GLDN	ENSG00000186417.9	chr15	51633825	chr15_51559878_51560378	51559878	51560378	5.2145e-05	0.00698052
SCGB2B2	ENSG00000205209.3	chr19	35166603	chr19_35155187_35155687	35155187	35155687	5.2566e-05	0.00698052
FBXO38	ENSG00000145868.12	chr5	147763497	chr5_147542995_147543495	147542995	147543495	5.2909e-05	0.00698052
SPATC1L	ENSG00000160284.10	chr21	47604389	chr21_47614285_47614785	47614285	47614785	5.3072e-05	0.00698052
C19orf10	ENSG00000074842.3	chr19	4670381	chr19_4670166_4670666	4670166	4670666	5.3156e-05	0.00699838
GS1-124K5.4	ENSG00000237310.1	chr7	65958692	chr7_66162278_66162778	66162278	66162778	5.3589e-05	0.00707357
IL16	ENSG00000172349.12	chr15	81451915	chr15_81489315_81489815	81489315	81489815	5.3737e-05	0.00707357
TTLL13	ENSG00000213471.4	chr15	90792761	chr15_91361794_91362294	91361794	91362294	5.3792e-05	0.0071025
SNX31	ENSG00000174226.4	chr8	101675642	chr8_101661333_101661833	101661333	101661833	5.4016e-05	0.0071371
PYGB	ENSG00000100994.7	chr20	25228704	chr20_25186062_25186562	25186062	25186562	5.4124e-05	0.0071371
NPRL3	ENSG00000103148.11	chr16	188858	chr16_284516_285016	284516	285016	5.4352e-05	0.0071371
HSD17B7P2	ENSG00000099251.10	chr10	38645304	chr10_39031015_39031515	39031015	39031515	5.4438e-05	0.0071371
AC074286.1	ENSG00000213963.2	chr2	178213202	chr2_178146113_178146613	178146113	178146613	5.5113e-05	0.00715434
RP11-114H24.5	ENSG00000261143.1	chr15	78268383	chr15_78268121_78268621	78268121	78268621	5.5538e-05	0.00718876
EI24	ENSG00000149547.10	chr11	125439111	chr11_125381738_125382238	125381738	125382238	5.5623e-05	0.00722311
RP11-96H19.1	ENSG00000257261.1	chr12	46777461	chr12_46736468_46736968	46736468	46736968	5.5648e-05	0.00722311
LINC00574	ENSG00000231690.2	chr6	170195279	chr6_170768500_170769000	170768500	170769000	5.6112e-05	0.0072516
SRCRB4D	ENSG00000146700.8	chr7	76039011	chr7_76137263_76137763	76137263	76137763	5.6143e-05	0.00728583
ZNF680	ENSG00000173041.7	chr7	64023483	chr7_63574652_63575152	63574652	63575152	5.6577e-05	0.00728583
PIBF1	ENSG00000083535.11	chr13	73356234	chr13_73498504_73499004	73498504	73499004	5.7039e-05	0.00731415
DGKQ	ENSG00000145214.9	chr4	980682	chr4_908744_909244	908744	909244	5.7055e-05	0.00734824
RP1-40E16.12	ENSG00000272277.1	chr6	3069127	chr6_3027179_3027679	3027179	3027679	5.8017e-05	0.007502
ARL3	ENSG00000138175.8	chr10	104474163	chr10_104192224_104192724	104192224	104192724	5.8532e-05	0.00753589
FAM43A	ENSG00000185112.4	chr3	194406621	chr3_194651530_194652030	194651530	194652030	5.8646e-05	0.00756972
B3GALNT1	ENSG00000169255.9	chr3	160823171	chr3_160970777_160971277	160970777	160971277	5.8699e-05	0.0076035
TNFRSF10A	ENSG00000104689.5	chr8	23082638	chr8_23103832_23104332	23103832	23104332	5.8772e-05	0.0076035
MC1R	ENSG00000258839.2	chr16	89979825	chr16_89859448_89859948	89859448	89859948	5.8993e-05	0.00767091
ZP3	ENSG00000188372.10	chr7	76054223	chr7_76037769_76038269	76037769	76038269	5.9069e-05	0.00770453
ADTRP	ENSG00000111863.8	chr6	11807278	chr6_11732393_11732893	11732393	11732893	5.9146e-05	0.0077381
STOML1	ENSG00000067221.9	chr15	74286962	chr15_74257004_74257504	74257004	74257504	5.9484e-05	0.00781126
SGCB	ENSG00000163069.8	chr4	52904647	chr4_53154464_53154964	53154464	53154964	5.997e-05	0.00781126
ZNF273	ENSG00000198039.7	chr7	64330549	chr7_63413618_63414118	63413618	63414118	5.9996e-05	0.00781126
HIBADH	ENSG00000106049.4	chr7	27702613	chr7_27779457_27779957	27779457	27779957	6.026e-05	0.00787184
NBR1	ENSG00000188554.9	chr17	41322497	chr17_41173727_41174227	41173727	41174227	6.0372e-05	0.00787184
SFXN2	ENSG00000156398.8	chr10	104474294	chr10_104392342_104392842	104392342	104392842	6.0671e-05	0.00789889
ZNF25	ENSG00000175395.11	chr10	38265560	chr10_39023169_39023669	39023169	39023669	6.1002e-05	0.00797159
SUN1	ENSG00000164828.13	chr7	855527	chr7_915919_916419	915919	916419	6.1054e-05	0.00797159
NCAM2	ENSG00000154654.10	chr21	22370632	chr21_22354943_22355443	22354943	22355443	6.1306e-05	0.00797159
MUTYH	ENSG00000132781.13	chr1	45804327	chr1_46485631_46486131	46485631	46486131	6.1322e-05	0.00797159
NEURL4	ENSG00000215041.5	chr17	7232711	chr17_7163396_7163896	7163396	7163896	6.1834e-05	0.00797159
WDR60	ENSG00000126870.11	chr7	158649268	chr7_158656494_158656994	158656494	158656994	6.2645e-05	0.00805818
PAFAH1B2	ENSG00000168092.9	chr11	117014982	chr11_116603364_116603864	116603364	116603864	6.2812e-05	0.00805818
GUK1	ENSG00000143774.12	chr1	228327662	chr1_228412374_228412874	228412374	228412874	6.3298e-05	0.00812402
RPL32P3	ENSG00000251474.2	chr3	129118497	chr3_129102056_129102556	129102056	129102556	6.3499e-05	0.00815686
ZNF713	ENSG00000178665.10	chr7	55955204	chr7_56132532_56133032	56132532	56133032	6.4017e-05	0.00818966
MIA3	ENSG00000154305.12	chr1	222791427	chr1_222763022_222763522	222763022	222763522	6.4049e-05	0.0082224
PSMD5-AS1	ENSG00000226752.3	chr9	123587105	chr9_123691211_123691711	123691211	123691711	6.4376e-05	0.0082224
RP11-554A11.4	ENSG00000261625.1	chr11	68769515	chr11_68722543_68723043	68722543	68723043	6.4523e-05	0.0082224
FAM120B	ENSG00000112584.9	chr6	170599790	chr6_170669487_170669987	170669487	170669987	6.4644e-05	0.0082224
RP11-375I20.6	ENSG00000260633.1	chr3	134068074	chr3_134077255_134077755	134077255	134077755	6.4964e-05	0.00823575
LINC00341	ENSG00000229645.4	chr14	95876426	chr14_95420318_95420818	95420318	95420818	6.6309e-05	0.00830733
BCL10	ENSG00000142867.8	chr1	85742772	chr1_85797662_85798162	85797662	85798162	6.6413e-05	0.00833983
C10orf68	ENSG00000150076.18	chr10	32871961	chr10_33227416_33227916	33227416	33227916	6.6421e-05	0.00833983
HYAL1	ENSG00000114378.12	chr3	50349811	chr3_50239312_50239812	50239312	50239812	6.6857e-05	0.00833983
PREX1	ENSG00000124126.9	chr20	47444419	chr20_47377827_47378327	47377827	47378327	6.7127e-05	0.00833983
NUPR1L	ENSG00000185290.3	chr7	56184092	chr7_56131677_56132177	56131677	56132177	6.7454e-05	0.00833983
RP11-147L13.8	ENSG00000267731.1	chr17	66186024	chr17_66130270_66130770	66130270	66130770	6.7836e-05	0.00833983
RP11-473M20.14	ENSG00000263072.1	chr16	3184882	chr16_3156448_3156948	3156448	3156948	6.794e-05	0.00833983
ANKRD65	ENSG00000235098.4	chr1	1357148	chr1_1266353_1266853	1266353	1266853	6.8003e-05	0.00833983
UPK3B	ENSG00000243566.2	chr7	76139744	chr7_76037769_76038269	76037769	76038269	6.8094e-05	0.00833983
PPP1R7	ENSG00000115685.10	chr2	242088990	chr2_242022409_242022909	242022409	242022909	6.8526e-05	0.00843653
RBM17	ENSG00000134453.11	chr10	6130949	chr10_6130691_6131191	6130691	6131191	6.8568e-05	0.00843653
ACCS	ENSG00000110455.9	chr11	44087474	chr11_44116966_44117466	44116966	44117466	6.905e-05	0.00846213
CD40	ENSG00000101017.9	chr20	44746910	chr20_44640232_44640732	44640232	44640732	6.9531e-05	0.00849421
IKBKE	ENSG00000143466.9	chr1	206643790	chr1_206643509_206644009	206643509	206644009	7.0039e-05	0.00864198
CCT8	ENSG00000156261.8	chr21	30446117	chr21_30553966_30554466	30553966	30554466	7.0269e-05	0.00867386
ALOX5AP	ENSG00000132965.5	chr13	31309644	chr13_31288717_31289217	31288717	31289217	7.1174e-05	0.00878274
QRFPR	ENSG00000186867.6	chr4	122302213	chr4_122301569_122302069	122301569	122302069	7.1439e-05	0.00878274
RP1-228P16.1	ENSG00000240399.1	chr12	48449373	chr12_48914152_48914652	48914152	48914652	7.1547e-05	0.00884615
MAPKAPK5	ENSG00000089022.9	chr12	112280906	chr12_111827469_111827969	111827469	111827969	7.2199e-05	0.00887779
SRSF8	ENSG00000180771.10	chr11	94800055	chr11_94822691_94823191	94822691	94823191	7.2513e-05	0.00894777
RNF212	ENSG00000178222.8	chr4	1107349	chr4_1311969_1312469	1311969	1312469	7.2792e-05	0.00897928
SNAI3-AS1	ENSG00000260630.2	chr16	88729705	chr16_88758346_88758846	88758346	88758846	7.3412e-05	0.00908742
LINC00999	ENSG00000225119.3	chr10	38717073	chr10_39032959_39033459	39032959	39033459	7.4249e-05	0.0091954
GOLGA3	ENSG00000090615.8	chr12	133405443	chr12_133368954_133369454	133368954	133369454	7.4542e-05	0.00922665
NAPRT1	ENSG00000147813.11	chr8	144660782	chr8_144571443_144571943	144571443	144571943	7.5674e-05	0.00948738
PAX8	ENSG00000125618.12	chr2	114036526	chr2_114034310_114034810	114034310	114034810	7.6512e-05	0.00955657
ELP5	ENSG00000170291.10	chr17	7155400	chr17_7163396_7163896	7163396	7163896	7.6533e-05	0.00955657
PNMT	ENSG00000141744.3	chr17	37824233	chr17_38024359_38024859	38024359	38024859	7.6658e-05	0.00955657
SMPD2	ENSG00000135587.4	chr6	109762559	chr6_109672907_109673407	109672907	109673407	7.7815e-05	0.00968726
SWAP70	ENSG00000133789.10	chr11	9685623	chr11_9821378_9821878	9821378	9821878	7.7983e-05	0.00971799
AGFG1	ENSG00000173744.13	chr2	228336903	chr2_228482424_228482924	228482424	228482924	7.7995e-05	0.00971799
RP11-680G24.5	ENSG00000260872.1	chr16	15114344	chr16_15229639_15230139	15229639	15230139	7.801e-05	0.00971799
SLC7A5	ENSG00000103257.4	chr16	87903093	chr16_88772617_88773117	88772617	88773117	7.8168e-05	0.00973384
TTLL5	ENSG00000119685.15	chr14	76099967	chr14_76175513_76176013	76175513	76176013	7.8254e-05	0.00976444
GNPAT	ENSG00000116906.7	chr1	231376952	chr1_231376739_231377239	231376739	231377239	7.8458e-05	0.00976444
CFH	ENSG00000000971.11	chr1	196621007	chr1_196620861_196621361	196620861	196621361	7.9179e-05	0.00990137
CYP3A5	ENSG00000106258.9	chr7	99277620	chr7_98978483_98978983	98978483	98978983	7.9264e-05	0.00990137
TRMT61A	ENSG00000166166.8	chr14	103995520	chr14_104166615_104167115	104166615	104167115	8.025e-05	0.00996212
ADARB2	ENSG00000185736.11	chr10	1779669	chr10_1205525_1206025	1205525	1206025	8.0331e-05	0.0100303
GCK	ENSG00000106633.11	chr7	44237768	chr7_44185598_44186098	44185598	44186098	8.0697e-05	0.0100303
MRPL23	ENSG00000214026.6	chr11	1968507	chr11_2019586_2020086	2019586	2020086	8.1802e-05	0.0101285
ZNF680	ENSG00000173041.7	chr7	64023483	chr7_63767522_63768022	63767522	63768022	8.2278e-05	0.0101285
CYB5D2	ENSG00000167740.5	chr17	4046461	chr17_3921786_3922286	3921786	3922286	8.247e-05	0.0101509
RAD54L2	ENSG00000164080.9	chr3	51575595	chr3_51062689_51063189	51062689	51063189	8.3156e-05	0.0102941
DDX60L	ENSG00000181381.9	chr4	169458936	chr4_169330210_169330710	169330210	169330710	8.3472e-05	0.010324
NCOA3	ENSG00000124151.14	chr20	46130600	chr20_45903168_45903668	45903168	45903668	8.3777e-05	0.010324
BTN2A1	ENSG00000112763.11	chr6	26458149	chr6_26554976_26555476	26554976	26555476	8.3956e-05	0.010324
HSD17B7P2	ENSG00000099251.10	chr10	38645304	chr10_38897018_38897518	38897018	38897518	8.6279e-05	0.0105639
ALOX5	ENSG00000012779.6	chr10	45869660	chr10_45431002_45431502	45431002	45431502	8.6682e-05	0.0105639
SHMT1	ENSG00000176974.13	chr17	18266855	chr17_18057077_18057577	18057077	18057577	8.6794e-05	0.0105856
RNASE2	ENSG00000169385.2	chr14	21423610	chr14_21423292_21423792	21423292	21423792	8.6959e-05	0.0105856
RPH3AL	ENSG00000181031.11	chr17	236044	chr17_87123_87623	87123	87623	8.7622e-05	0.0107196
GGNBP2	ENSG00000005955.8	chr17	34900736	chr17_34815514_34816014	34815514	34816014	8.8197e-05	0.0107865
LINC00240	ENSG00000224843.2	chr6	26924770	chr6_26571958_26572458	26571958	26572458	8.8745e-05	0.011003
CCT6P3	ENSG00000234585.2	chr7	64498737	chr7_64729516_64730016	64729516	64730016	8.8946e-05	0.011003
CELSR2	ENSG00000143126.7	chr1	109792640	chr1_109783175_109783675	109783175	109783675	9.0128e-05	0.0110613
GSKIP	ENSG00000100744.10	chr14	96830207	chr14_96829519_96830019	96829519	96830019	9.0956e-05	0.0110904
LRRC27	ENSG00000148814.13	chr10	134145613	chr10_134160604_134161104	134160604	134161104	9.1377e-05	0.0111567
FAM3C	ENSG00000196937.6	chr7	121036417	chr7_121059310_121059810	121059310	121059810	9.1703e-05	0.011223
SGCG	ENSG00000102683.6	chr13	23755090	chr13_24718514_24719014	24718514	24719014	9.188e-05	0.0112891
ZNF273	ENSG00000198039.7	chr7	64330549	chr7_64351327_64351827	64351327	64351827	9.2168e-05	0.0113179
EMB	ENSG00000170571.7	chr5	49739081	chr5_49588765_49589265	49588765	49589265	9.2485e-05	0.0113179
MAPRE1	ENSG00000101367.8	chr20	31407698	chr20_31366208_31366708	31366208	31366708	9.2786e-05	0.0114126
SIX3	ENSG00000138083.3	chr2	45169012	chr2_45186981_45187481	45186981	45187481	9.3189e-05	0.0114413
TMCC3	ENSG00000057704.6	chr12	95044337	chr12_94242437_94242937	94242437	94242937	9.3208e-05	0.0114413
RP11-73M18.8	ENSG00000269958.1	chr14	104162689	chr14_104346020_104346520	104346020	104346520	9.3471e-05	0.0114614
MASTL	ENSG00000120539.10	chr10	27444195	chr10_27547616_27548116	27547616	27548116	9.3586e-05	0.01149
CNGA1	ENSG00000198515.9	chr4	48018688	chr4_48129722_48130222	48129722	48130222	9.391e-05	0.0115556
RNF167	ENSG00000108523.11	chr17	4843546	chr17_4823544_4824044	4823544	4824044	9.3938e-05	0.011584
ANKRD45	ENSG00000183831.6	chr1	173639000	chr1_174083869_174084369	174083869	174084369	9.4294e-05	0.0116124
NPIPA3	ENSG00000224712.6	chr16	14802800	chr16_15165763_15166263	15165763	15166263	9.4742e-05	0.0116778
NMB	ENSG00000197696.5	chr15	85201793	chr15_84957622_84958122	84957622	84958122	9.5052e-05	0.0116778
BTN3A2	ENSG00000186470.9	chr6	26365386	chr6_26271498_26271998	26271498	26271998	9.5123e-05	0.0116974
XXyac-YX65C7_A.2	ENSG00000226445.1	chr6	169613348	chr6_169621342_169621842	169621342	169621842	9.5195e-05	0.0116974
POM121L9P	ENSG00000128262.4	chr22	24647795	chr22_24407482_24407982	24407482	24407982	9.5701e-05	0.0117539
FMO3	ENSG00000007933.8	chr1	171060017	chr1_171060625_171061125	171060625	171061125	9.5742e-05	0.0117539
TP53I13	ENSG00000167543.11	chr17	27893069	chr17_27907267_27907767	27907267	27907767	9.5792e-05	0.0117539
TULP4	ENSG00000130338.8	chr6	158733691	chr6_158895996_158896496	158895996	158896496	9.5944e-05	0.0117539
C1QBP	ENSG00000108561.4	chr17	5352127	chr17_5819849_5820349	5819849	5820349	9.6606e-05	0.0117928
RNF166	ENSG00000158717.6	chr16	88772828	chr16_88758346_88758846	88758346	88758846	9.6772e-05	0.0117928
RP11-177H13.2	ENSG00000253837.1	chr8	23193720	chr8_23173870_23174370	23173870	23174370	9.6956e-05	0.0117928
STK32A	ENSG00000169302.10	chr5	146614525	chr5_146775511_146776011	146775511	146776011	9.7322e-05	0.0118768
TMEM120A	ENSG00000189077.6	chr7	75623976	chr7_76037769_76038269	76037769	76038269	9.7647e-05	0.0119048
ITGA6	ENSG00000091409.10	chr2	173292081	chr2_173161920_173162420	173161920	173162420	9.8036e-05	0.0119693
PFKP	ENSG00000067057.12	chr10	3108524	chr10_3093909_3094409	3093909	3094409	9.8084e-05	0.0119693
CCT6P3	ENSG00000234585.2	chr7	64498737	chr7_64459651_64460151	64459651	64460151	9.8635e-05	0.012098
CD38	ENSG00000004468.8	chr4	15779897	chr4_15757858_15758358	15757858	15758358	9.9169e-05	0.012098
PTTG1IP	ENSG00000183255.7	chr21	46293751	chr21_46285408_46285908	46285408	46285908	9.9318e-05	0.0121168
AMMECR1L	ENSG00000144233.5	chr2	128643495	chr2_128589536_128590036	128589536	128590036	9.962e-05	0.0121168
LINC00189	ENSG00000215533.4	chr21	30565800	chr21_30536574_30537074	30536574	30537074	0.00010003	0.0121356
ACCS	ENSG00000110455.9	chr11	44087474	chr11_44009003_44009503	44009003	44009503	0.00010055	0.0121631
RASSF1	ENSG00000068028.13	chr3	50378342	chr3_50239312_50239812	50239312	50239812	0.00010069	0.0121631
USP32P3	ENSG00000189423.7	chr17	20318859	chr17_19977195_19977695	19977195	19977695	0.00010089	0.0121818
AKR1C1	ENSG00000187134.8	chr10	4934795	chr10_5067731_5068231	5067731	5068231	0.00010102	0.0122093
LAMB3	ENSG00000196878.8	chr1	209825810	chr1_209822609_209823109	209822609	209823109	0.00010137	0.0122367
LINC00619	ENSG00000204187.5	chr10	44340753	chr10_44296706_44297206	44296706	44297206	0.00010203	0.0123004
LINC00680	ENSG00000215190.4	chr6	58287778	chr6_57337852_57338352	57337852	57338352	0.00010211	0.0123004
AASDH	ENSG00000157426.9	chr4	57253665	chr4_57190094_57190594	57190094	57190594	0.00010228	0.0123004
TRDMT1	ENSG00000107614.17	chr10	17244052	chr10_17248286_17248786	17248286	17248786	0.00010301	0.0124547
ADAM10	ENSG00000137845.10	chr15	59042176	chr15_58679263_58679763	58679263	58679763	0.00010408	0.0125181
CERS2	ENSG00000143418.15	chr1	150947478	chr1_150539708_150540208	150539708	150540208	0.00010424	0.0125452
SLC24A4	ENSG00000140090.13	chr14	92788924	chr14_92853093_92853593	92853093	92853593	0.00010449	0.0125452
RRP7A	ENSG00000189306.6	chr22	42915807	chr22_43082127_43082627	43082127	43082627	0.00010516	0.0125632
RP4-607J23.2	ENSG00000272782.1	chr7	97937256	chr7_97840861_97841361	97840861	97841361	0.00010619	0.0127345
SLU7	ENSG00000164609.5	chr5	159848717	chr5_159784941_159785441	159784941	159785441	0.00010651	0.0127345
RP11-18I14.10	ENSG00000269609.1	chr10	104209573	chr10_104192224_104192724	104192224	104192724	0.00010658	0.0127345
SSR4P1	ENSG00000235374.1	chr21	46494079	chr21_46498718_46499218	46498718	46499218	0.0001068	0.012743
FAM20A	ENSG00000108950.7	chr17	66597529	chr17_66701653_66702153	66701653	66702153	0.00010762	0.0128058
SF3B2	ENSG00000087365.10	chr11	65818199	chr11_65812475_65812975	65812475	65812975	0.0001078	0.0128325
ADSS	ENSG00000035687.9	chr1	244615435	chr1_244569663_244570163	244569663	244570163	0.00010807	0.0128325
TRAPPC10	ENSG00000160218.8	chr21	45432199	chr21_45553191_45553691	45553191	45553691	0.00010917	0.0130294
PAM	ENSG00000145730.16	chr5	102089684	chr5_101490708_101491208	101490708	101491208	0.00010945	0.0130294
SLC1A7	ENSG00000162383.7	chr1	53608288	chr1_53601327_53601827	53601327	53601827	0.00011011	0.0131183
RP11-350J20.9	ENSG00000216906.2	chr6	150225378	chr6_150225750_150226250	150225750	150226250	0.00011031	0.0131805
ATG4B	ENSG00000168397.12	chr2	242576864	chr2_242576763_242577263	242576763	242577263	0.00011119	0.0134216
CAPZB	ENSG00000077549.13	chr1	19812065	chr1_19775346_19775846	19775346	19775846	0.00011162	0.0134478
GAS2L3	ENSG00000139354.6	chr12	100967460	chr12_100970448_100970948	100970448	100970948	0.00011183	0.0134739
ATN1	ENSG00000111676.10	chr12	7033625	chr12_6982363_6982863	6982363	6982863	0.00011237	0.0135714
CPN2	ENSG00000178772.6	chr3	194072056	chr3_193807379_193807879	193807379	193807879	0.00011269	0.0135974
FN3KRP	ENSG00000141560.10	chr17	80674558	chr17_80877530_80878030	80877530	80878030	0.00011286	0.0136591
C4orf33	ENSG00000151470.8	chr4	130014764	chr4_129907709_129908209	129907709	129908209	0.00011304	0.0136591
GBAP1	ENSG00000160766.10	chr1	155197213	chr1_155057142_155057642	155057142	155057642	0.00011389	0.0137108
ERBB2	ENSG00000141736.9	chr17	37844360	chr17_38024359_38024859	38024359	38024859	0.00011421	0.0137108
ZSCAN23	ENSG00000187987.5	chr6	28411278	chr6_28180359_28180859	28180359	28180859	0.00011435	0.0137108
IL16	ENSG00000172349.12	chr15	81451915	chr15_81459584_81460084	81459584	81460084	0.00011441	0.0137108
RABGAP1L	ENSG00000152061.17	chr1	174128547	chr1_175060102_175060602	175060102	175060602	0.00011443	0.0137108
SERPINF1	ENSG00000132386.6	chr17	1665252	chr17_1682989_1683489	1682989	1683489	0.00011498	0.0137108
A1BG-AS1	ENSG00000268895.1	chr19	58859116	chr19_58892331_58892831	58892331	58892831	0.00011511	0.0137108
RPL13P5	ENSG00000240370.2	chr12	6982552	chr12_6982363_6982863	6982363	6982863	0.00011532	0.0137491
ZNF25	ENSG00000175395.11	chr10	38265560	chr10_38743560_38744060	38743560	38744060	0.0001172	0.0138102
ERGIC2	ENSG00000087502.13	chr12	29534121	chr12_29408016_29408516	29408016	29408516	0.00011722	0.0138102
ZNF142	ENSG00000115568.11	chr2	219524377	chr2_219282307_219282807	219282307	219282807	0.00011766	0.0138614
EIF3K	ENSG00000178982.5	chr19	39109734	chr19_39034908_39035408	39034908	39035408	0.00011774	0.0138614
ASB1	ENSG00000065802.7	chr2	239335382	chr2_239279330_239279830	239279330	239279830	0.000118	0.0138771
PYGM	ENSG00000068976.9	chr11	64527768	chr11_64066601_64067101	64066601	64067101	0.000118	0.0138771
XXbac-BPGBPG55C20.1	ENSG00000272541.1	chr6	58182745	chr6_58516262_58516762	58516262	58516762	0.00011844	0.0138928
PDXDC1	ENSG00000179889.14	chr16	15068447	chr16_15229639_15230139	15229639	15230139	0.00011869	0.0138928
CCDC40	ENSG00000141519.10	chr17	78010434	chr17_78091957_78092457	78091957	78092457	0.00012028	0.0140493
SEMA6D	ENSG00000137872.11	chr15	47476297	chr15_47809899_47810399	47809899	47810399	0.00012056	0.0140493
NAAA	ENSG00000138744.10	chr4	76862101	chr4_77100964_77101464	77100964	77101464	0.00012064	0.0140493
UBASH3A	ENSG00000160185.9	chr21	43824007	chr21_43803063_43803563	43803063	43803563	0.00012144	0.01409
MAP3K7CL	ENSG00000156265.11	chr21	30449791	chr21_30365063_30365563	30365063	30365563	0.00012153	0.01409
TMEM44-AS1	ENSG00000231770.1	chr3	194304739	chr3_194361018_194361518	194361018	194361518	0.00012195	0.0141053
ADTRP	ENSG00000111863.8	chr6	11807278	chr6_11738277_11738777	11738277	11738777	0.00012203	0.0141053
ZSCAN23	ENSG00000187987.5	chr6	28411278	chr6_27858364_27858864	27858364	27858864	0.00012256	0.0142607
PPARGC1B	ENSG00000155846.12	chr5	149109860	chr5_148439760_148440260	148439760	148440260	0.00012264	0.0142607
CCT6P3	ENSG00000234585.2	chr7	64498737	chr7_64351327_64351827	64351327	64351827	0.0001233	0.0143107
LINC01003	ENSG00000261455.1	chr7	152160870	chr7_152107667_152108167	152107667	152108167	0.00012339	0.0143107
DLEU7-AS1	ENSG00000237152.2	chr13	51381991	chr13_51330205_51330705	51330205	51330705	0.00012591	0.0145702
AC159540.1	ENSG00000230606.6	chr2	98099106	chr2_98166017_98166517	98166017	98166517	0.00012669	0.0146997
STYXL1	ENSG00000127952.12	chr7	75677321	chr7_76137263_76137763	76137263	76137763	0.00012689	0.0147244
ZNF736	ENSG00000234444.5	chr7	63767836	chr7_64337689_64338189	64337689	64338189	0.00012762	0.0147838
DNM1P51	ENSG00000235370.5	chr15	84966398	chr15_84833362_84833862	84833362	84833862	0.00012878	0.0149129
ENPP4	ENSG00000001561.6	chr6	46097729	chr6_46097413_46097913	46097413	46097913	0.0001288	0.0149129
CPNE8	ENSG00000139117.9	chr12	39301231	chr12_38532381_38532881	38532381	38532881	0.00012884	0.0149129
TNFAIP8	ENSG00000145779.7	chr5	118604386	chr5_118774744_118775244	118774744	118775244	0.00012953	0.0149166
GLOD4	ENSG00000167699.9	chr17	685511	chr17_684604_685104	684604	685104	0.00013186	0.0151494
NPM2	ENSG00000158806.9	chr8	21881635	chr8_21777710_21778210	21777710	21778210	0.00013212	0.0151736
WDR1	ENSG00000071127.12	chr4	10118572	chr4_10174883_10175383	10174883	10175383	0.000133	0.0152325
PKD1P6	ENSG00000250251.2	chr16	15248420	chr16_15229639_15230139	15229639	15230139	0.00013329	0.0152913
PRPSAP2	ENSG00000141127.10	chr17	18759611	chr17_18761077_18761577	18761077	18761577	0.00013331	0.0153153
PREX1	ENSG00000124126.9	chr20	47444419	chr20_47237448_47237948	47237448	47237948	0.00013532	0.0156163
FDFT1	ENSG00000079459.8	chr8	11653081	chr8_11646633_11647133	11646633	11647133	0.0001357	0.0156401
CLEC10A	ENSG00000132514.9	chr17	6983625	chr17_7034249_7034749	7034249	7034749	0.00013708	0.0157331
CHRD	ENSG00000090539.11	chr3	184097860	chr3_184098974_184099474	184098974	184099474	0.00013732	0.0158258
B3GALNT1	ENSG00000169255.9	chr3	160823171	chr3_161067555_161068055	161067555	161068055	0.00013749	0.0158258
C4orf3	ENSG00000164096.10	chr4	120225599	chr4_120133531_120134031	120133531	120134031	0.00013778	0.0158258
CAP1	ENSG00000131236.12	chr1	40505904	chr1_40542458_40542958	40542458	40542958	0.00013875	0.0160345
CAPZB	ENSG00000077549.13	chr1	19812065	chr1_20249336_20249836	20249336	20249836	0.00013891	0.0160345
POLR2D	ENSG00000144231.6	chr2	128615730	chr2_128589536_128590036	128589536	128590036	0.00013905	0.0160345
RP11-292F22.7	ENSG00000259942.1	chr10	47656083	chr10_47654073_47654573	47654073	47654573	0.00013946	0.0160345
AP001257.1	ENSG00000254952.1	chr11	59928294	chr11_59936511_59937011	59936511	59937011	0.00013949	0.0160345
TOMM22	ENSG00000100216.4	chr22	39077952	chr22_39101370_39101870	39101370	39101870	0.00013981	0.0160481
ZNF192P1	ENSG00000226314.3	chr6	28129558	chr6_27858364_27858864	27858364	27858864	0.00014043	0.0161058
SPG21	ENSG00000090487.6	chr15	65282647	chr15_65176077_65176577	65176077	65176577	0.00014198	0.0163006
REEP1	ENSG00000068615.12	chr2	86565205	chr2_86248109_86248609	86248109	86248609	0.00014204	0.0163006
CELSR2	ENSG00000143126.7	chr1	109792640	chr1_109781891_109782391	109781891	109782391	0.00014264	0.0163125
SUMF2	ENSG00000129103.13	chr7	56131694	chr7_56560537_56561037	56560537	56561037	0.00014266	0.0163125
C10orf68	ENSG00000150076.18	chr10	32871961	chr10_32939644_32940144	32939644	32940144	0.00014288	0.0163125
GFM1	ENSG00000168827.10	chr3	158362066	chr3_158367432_158367932	158367432	158367932	0.00014454	0.0164501
CABIN1	ENSG00000099991.12	chr22	24407641	chr22_24542179_24542679	24542179	24542679	0.00014463	0.0164501
MROH6	ENSG00000204839.4	chr8	144655140	chr8_144629306_144629806	144629306	144629806	0.00014518	0.0164959
SLC1A7	ENSG00000162383.7	chr1	53608288	chr1_53528038_53528538	53528038	53528538	0.00014575	0.016587
RP11-218M22.1	ENSG00000177406.4	chr12	740056	chr12_726621_727121	726621	727121	0.00014583	0.0166098
SLC12A5	ENSG00000124140.8	chr20	44651568	chr20_44563646_44564146	44563646	44564146	0.0001466	0.0167348
ITIH5	ENSG00000123243.10	chr10	7708960	chr10_7709546_7710046	7709546	7710046	0.00014706	0.0167348
RAB30-AS1	ENSG00000246067.3	chr11	82783107	chr11_82793876_82794376	82793876	82794376	0.00014766	0.0167348
CD40	ENSG00000101017.9	chr20	44746910	chr20_44626933_44627433	44626933	44627433	0.00014776	0.0167348
GOLGA8Q	ENSG00000178115.10	chr15	30844182	chr15_31555384_31555884	31555384	31555884	0.00014844	0.0168593
KIAA2026	ENSG00000183354.7	chr9	6007824	chr9_6121761_6122261	6121761	6122261	0.00014893	0.0168593
PPP1R14B	ENSG00000173457.6	chr11	64014409	chr11_63885003_63885503	63885003	63885503	0.00015033	0.017074
RP11-806O11.1	ENSG00000253671.1	chr8	17666449	chr8_17634651_17635151	17634651	17635151	0.0001507	0.0171303
ANXA4	ENSG00000196975.10	chr2	69871556	chr2_70025451_70025951	70025451	70025951	0.00015073	0.0171303
MND1	ENSG00000121211.3	chr4	154265800	chr4_154058220_154058720	154058220	154058720	0.00015124	0.0171303
U47924.31	ENSG00000272173.1	chr12	7053541	chr12_7275335_7275835	7275335	7275835	0.00015199	0.0171632
CLEC9A	ENSG00000197992.2	chr12	10183275	chr12_10273231_10273731	10273231	10273731	0.00015288	0.0171854
EPDR1	ENSG00000086289.7	chr7	37960162	chr7_38358322_38358822	38358322	38358822	0.00015304	0.0171854
GNMT	ENSG00000124713.5	chr6	42928495	chr6_42946740_42947240	42946740	42947240	0.00015344	0.0172973
ZFP69B	ENSG00000187801.10	chr1	40915778	chr1_40780900_40781400	40780900	40781400	0.00015407	0.0174207
ARL3	ENSG00000138175.8	chr10	104474163	chr10_104956821_104957321	104956821	104957321	0.00015477	0.0174426
CTC-487M23.5	ENSG00000270067.1	chr5	112229029	chr5_112249743_112250243	112249743	112250243	0.00015558	0.0174646
ITGB2	ENSG00000160255.12	chr21	46351903	chr21_46339830_46340330	46339830	46340330	0.00015587	0.0174646
ZNF736	ENSG00000234444.5	chr7	63767836	chr7_64407097_64407597	64407097	64407597	0.000156	0.0174646
VAT1L	ENSG00000171724.2	chr16	77822426	chr16_77713192_77713692	77713192	77713692	0.00015601	0.0174646
WDR52	ENSG00000206530.4	chr3	113160456	chr3_112994998_112995498	112994998	112995498	0.00015666	0.0174849
RAB38	ENSG00000123892.7	chr11	87908634	chr11_87908197_87908697	87908197	87908697	0.00015725	0.0175067
ATP6V1D	ENSG00000100554.7	chr14	67826712	chr14_67924710_67925210	67924710	67925210	0.00015771	0.0175957
DDX11	ENSG00000013573.12	chr12	31226781	chr12_31253580_31254080	31253580	31254080	0.00015795	0.0175957
CCDC74A	ENSG00000163040.10	chr2	132285405	chr2_132274005_132274505	132274005	132274505	0.00015802	0.0175957
AP2A1	ENSG00000196961.8	chr19	50270224	chr19_50372594_50373094	50372594	50373094	0.00015821	0.0175957
RARS2	ENSG00000146282.13	chr6	88299720	chr6_88441472_88441972	88441472	88441972	0.00015881	0.0176825
BCL2L10	ENSG00000137875.4	chr15	52404971	chr15_52138957_52139457	52138957	52139457	0.00015884	0.0176825
UTS2	ENSG00000049247.9	chr1	7913571	chr1_7831057_7831557	7831057	7831557	0.00015894	0.0176825
SPATA20	ENSG00000006282.15	chr17	48623666	chr17_48580110_48580610	48580110	48580610	0.00016083	0.0178142
COL5A2	ENSG00000204262.7	chr2	190044604	chr2_190215219_190215719	190215219	190215719	0.00016084	0.0178142
TRPM3	ENSG00000083067.18	chr9	74061750	chr9_73864580_73865080	73864580	73865080	0.00016124	0.0178905
LINC00839	ENSG00000185904.7	chr10	42970990	chr10_43185768_43186268	43185768	43186268	0.0001614	0.0179453
SNORD3A	ENSG00000263934.2	chr17	19091328	chr17_19199092_19199592	19199092	19199592	0.00016156	0.0179453
RP11-456P18.2	ENSG00000229808.1	chr1	161860622	chr1_161762387_161762887	161762387	161762887	0.00016169	0.0179453
CPVL	ENSG00000106066.9	chr7	29235066	chr7_29956237_29956737	29956237	29956737	0.0001618	0.0179453
POP5	ENSG00000167272.6	chr12	121019200	chr12_120971927_120972427	120971927	120972427	0.00016199	0.0179453
DHFRL1	ENSG00000178700.3	chr3	93782232	chr3_94020162_94020662	94020162	94020662	0.00016226	0.0179521
RP11-479G22.8	ENSG00000273038.1	chr10	33178238	chr10_32939644_32940144	32939644	32940144	0.00016229	0.0179521
LINC00926	ENSG00000247982.2	chr15	57592562	chr15_57210515_57211015	57210515	57211015	0.0001629	0.0180279
RAB3C	ENSG00000152932.6	chr5	57878047	chr5_57924189_57924689	57924189	57924689	0.00016373	0.0181155
ACOT1	ENSG00000184227.3	chr14	74003817	chr14_73938745_73939245	73938745	73939245	0.00016424	0.0181366
CD59	ENSG00000085063.10	chr11	33757990	chr11_33757794_33758294	33757794	33758294	0.00016611	0.0182903
ADAD2	ENSG00000140955.6	chr16	84224743	chr16_85084111_85084611	85084111	85084611	0.00016668	0.0183775
CXCR4	ENSG00000121966.6	chr2	136875734	chr2_136944994_136945494	136944994	136945494	0.00016746	0.0183984
FBXO38	ENSG00000145868.12	chr5	147763497	chr5_147558764_147559264	147558764	147559264	0.00016783	0.0184193
FKBP7	ENSG00000079150.13	chr2	179343326	chr2_179896360_179896860	179896360	179896860	0.0001702	0.0189359
SSPN	ENSG00000123096.7	chr12	26287896	chr12_26283632_26284132	26283632	26284132	0.00017022	0.0189359
FGL2	ENSG00000127951.5	chr7	76829142	chr7_76112051_76112551	76112051	76112551	0.00017024	0.0189359
GXYLT2	ENSG00000172986.8	chr3	72937223	chr3_73010344_73010844	73010344	73010844	0.00017111	0.0189359
BCL2L10	ENSG00000137875.4	chr15	52404971	chr15_52231872_52232372	52231872	52232372	0.00017112	0.0189359
STYXL1	ENSG00000127952.12	chr7	75677321	chr7_76037769_76038269	76037769	76038269	0.00017125	0.0189359
PSMF1	ENSG00000125818.13	chr20	1093905	chr20_1111447_1111947	1111447	1111947	0.00017262	0.0189598
HSD17B7P2	ENSG00000099251.10	chr10	38645304	chr10_38743560_38744060	38743560	38744060	0.0001733	0.0189598
TOR3A	ENSG00000186283.9	chr1	179050511	chr1_179279941_179280441	179279941	179280441	0.00017391	0.0189678
CENPQ	ENSG00000031691.6	chr6	49431090	chr6_48794899_48795399	48794899	48795399	0.00017547	0.0190539
ZSCAN31	ENSG00000235109.3	chr6	28324047	chr6_28180359_28180859	28180359	28180859	0.0001756	0.019107
CYB5D2	ENSG00000167740.5	chr17	4046461	chr17_3977372_3977872	3977372	3977872	0.00017578	0.0191601
XXbac-BPGBPG55C20.2	ENSG00000272316.1	chr6	58240188	chr6_58516825_58517325	58516825	58517325	0.00017594	0.0192131
GCAT	ENSG00000100116.12	chr22	38203911	chr22_37296566_37297066	37296566	37297066	0.00017713	0.0193316
ZNF436	ENSG00000125945.10	chr1	23694878	chr1_23875213_23875713	23875213	23875713	0.00017797	0.0194499
CPNE2	ENSG00000140848.12	chr16	57126448	chr16_57219898_57220398	57219898	57220398	0.00017805	0.0194499
BET1L	ENSG00000177951.13	chr11	207427	chr11_253524_254024	253524	254024	0.00017851	0.0194499
ZCCHC17	ENSG00000121766.10	chr1	31769841	chr1_31711337_31711837	31711337	31711837	0.0001788	0.0194499
TRIM13	ENSG00000204977.5	chr13	50570023	chr13_50704273_50704773	50704273	50704773	0.00017933	0.0194499
ZNF492	ENSG00000229676.2	chr19	22817125	chr19_22966821_22967321	22966821	22967321	0.00017934	0.0194499
SSPO	ENSG00000197558.7	chr7	149473130	chr7_149514351_149514851	149514351	149514851	0.00017949	0.0194499
DPY19L1	ENSG00000173852.9	chr7	35077882	chr7_35082532_35083032	35082532	35083032	0.00018004	0.0194499
EMP2	ENSG00000213853.5	chr16	10674554	chr16_10762124_10762624	10762124	10762624	0.00018004	0.0194499
LINC00189	ENSG00000215533.4	chr21	30565800	chr21_30445860_30446360	30445860	30446360	0.00018089	0.0194661
MAP3K7CL	ENSG00000156265.11	chr21	30449791	chr21_30591388_30591888	30591388	30591888	0.00018092	0.0194661
ZWINT	ENSG00000122952.12	chr10	58121035	chr10_57837122_57837622	57837122	57837622	0.00018123	0.0194733
CCDC146	ENSG00000135205.10	chr7	76751750	chr7_77020545_77021045	77020545	77021045	0.00018244	0.0196231
VWA5A	ENSG00000110002.11	chr11	123986068	chr11_124209552_124210052	124209552	124210052	0.00018326	0.0196429
AAK1	ENSG00000115977.14	chr2	69901480	chr2_69845466_69845966	69845466	69845966	0.00018425	0.019695
BANF1	ENSG00000175334.3	chr11	65769647	chr11_65679090_65679590	65679090	65679590	0.00018519	0.0198119
TSGA10	ENSG00000135951.10	chr2	99771416	chr2_100317116_100317616	100317116	100317616	0.00018575	0.0198963
ALG1L	ENSG00000189366.5	chr3	125655881	chr3_125800947_125801447	125800947	125801447	0.00018582	0.0198963
CHMP2B	ENSG00000083937.4	chr3	87276420	chr3_87246317_87246817	87246317	87246817	0.00018676	0.0200971
DZIP1	ENSG00000134874.13	chr13	96296956	chr13_96741727_96742227	96741727	96742227	0.00018696	0.0200971
LINC00174	ENSG00000179406.6	chr7	65866324	chr7_66162278_66162778	66162278	66162778	0.00018746	0.0201357
SLC2A9	ENSG00000109667.7	chr4	10056559	chr4_10077520_10078020	10077520	10078020	0.00018753	0.0201357
PDCD4-AS1	ENSG00000203497.2	chr10	112631990	chr10_112653244_112653744	112653244	112653744	0.00018804	0.0201357
ZNF117	ENSG00000152926.10	chr7	64451185	chr7_65447016_65447516	65447016	65447516	0.00018897	0.0201613
AMZ2	ENSG00000196704.7	chr17	66244079	chr17_66231016_66231516	66231016	66231516	0.00018962	0.020245
TMEM120A	ENSG00000189077.6	chr7	75623976	chr7_75923942_75924442	75923942	75924442	0.00019003	0.020245
DNMT3B	ENSG00000088305.14	chr20	31350190	chr20_31366208_31366708	31366208	31366708	0.0001905	0.020245
NEIL2	ENSG00000154328.11	chr8	11627147	chr8_11646633_11647133	11646633	11647133	0.00019097	0.020245
VWA5A	ENSG00000110002.11	chr11	123986068	chr11_124095488_124095988	124095488	124095988	0.00019119	0.020245
RP11-166O4.6	ENSG00000273448.1	chr7	66798033	chr7_65983166_65983666	65983166	65983666	0.00019124	0.020245
ZNF138	ENSG00000197008.5	chr7	64254765	chr7_64498261_64498761	64498261	64498761	0.00019181	0.020245
TRPV4	ENSG00000111199.6	chr12	110270539	chr12_110270990_110271490	110270990	110271490	0.00019273	0.0202503
CAPS2	ENSG00000180881.15	chr12	75784707	chr12_75831305_75831805	75831305	75831805	0.0001931	0.0202503
METTL10	ENSG00000203791.9	chr10	126480438	chr10_126342848_126343348	126342848	126343348	0.00019396	0.0202564
RPSA	ENSG00000168028.9	chr3	39448179	chr3_39476069_39476569	39476069	39476569	0.00019456	0.0202564
ASAP1	ENSG00000153317.10	chr8	131455905	chr8_131257067_131257567	131257067	131257567	0.0001955	0.0203265
MICAL1	ENSG00000135596.13	chr6	109777189	chr6_109672907_109673407	109672907	109673407	0.0001955	0.0203265
TYROBP	ENSG00000011600.7	chr19	36399196	chr19_35731176_35731676	35731176	35731676	0.00019675	0.0203645
FDXR	ENSG00000161513.7	chr17	72869155	chr17_72836989_72837489	72836989	72837489	0.00019698	0.0203834
FARS2	ENSG00000145982.7	chr6	5261276	chr6_5174419_5174919	5174419	5174919	0.00019709	0.0203834
HSD17B7P2	ENSG00000099251.10	chr10	38645304	chr10_37923540_37924040	37923540	37924040	0.00019769	0.0203893
SYNM	ENSG00000182253.10	chr15	99638419	chr15_99689780_99690280	99689780	99690280	0.00019829	0.0204082
MPZL2	ENSG00000149573.4	chr11	118135250	chr11_118068367_118068867	118068367	118068867	0.00019971	0.0204589
PTGER2	ENSG00000125384.6	chr14	52781022	chr14_52013880_52014380	52013880	52014380	0.00019986	0.0204589
ANKLE2	ENSG00000176915.10	chr12	133338473	chr12_133380402_133380902	133380402	133380902	0.00020162	0.0206875
ITGA6	ENSG00000091409.10	chr2	173292081	chr2_173149700_173150200	173149700	173150200	0.0002026	0.0208651
SGTB	ENSG00000197860.5	chr5	65018861	chr5_65027451_65027951	65027451	65027951	0.00020261	0.0208651
KCNK1	ENSG00000135750.10	chr1	233749749	chr1_233743385_233743885	233743385	233743885	0.00020309	0.0208651
LMOD3	ENSG00000163380.11	chr3	69172182	chr3_69248522_69249022	69248522	69249022	0.00020309	0.0208651
ZCCHC17	ENSG00000121766.10	chr1	31769841	chr1_31861279_31861779	31861279	31861779	0.00020416	0.0209074
ZMPSTE24	ENSG00000084073.4	chr1	40723778	chr1_40542458_40542958	40542458	40542958	0.00020549	0.0211477
GAPVD1	ENSG00000165219.17	chr9	128024072	chr9_128023763_128024263	128023763	128024263	0.00020858	0.0212928
CENPQ	ENSG00000031691.6	chr6	49431090	chr6_48951538_48952038	48951538	48952038	0.00020936	0.021311
GIMAP2	ENSG00000106560.6	chr7	150382787	chr7_150283863_150284363	150283863	150284363	0.00020963	0.021311
SMARCAL1	ENSG00000138375.8	chr2	217277136	chr2_217351290_217351790	217351290	217351790	0.0002098	0.0213156
UVSSA	ENSG00000163945.11	chr4	1341053	chr4_1261662_1262162	1261662	1262162	0.00021107	0.0213654
KLC1	ENSG00000126214.16	chr14	104028232	chr14_104162949_104163449	104162949	104163449	0.00021121	0.0213654
HSD17B11	ENSG00000198189.6	chr4	88312537	chr4_88421350_88421850	88421350	88421850	0.00021223	0.0214646
SASS6	ENSG00000156876.8	chr1	100598510	chr1_100274190_100274690	100274190	100274690	0.00021248	0.0214826
APPL2	ENSG00000136044.7	chr12	105630015	chr12_105037668_105038168	105037668	105038168	0.00021262	0.0215006
NNT-AS1	ENSG00000248092.3	chr5	43603227	chr5_43303281_43303781	43303281	43303781	0.00021318	0.0215501
FAM200B	ENSG00000237765.2	chr4	15683302	chr4_15731527_15732027	15731527	15732027	0.00021329	0.0215501
CHPT1	ENSG00000111666.6	chr12	102090724	chr12_102285277_102285777	102285277	102285777	0.000214	0.0215544
FAM182B	ENSG00000175170.10	chr20	25848860	chr20_25186062_25186562	25186062	25186562	0.00021716	0.021761
FGFR1	ENSG00000077782.15	chr8	38326351	chr8_38587851_38588351	38587851	38588351	0.00021754	0.021761
NINJ2	ENSG00000171840.7	chr12	772944	chr12_772294_772794	772294	772794	0.00021828	0.0217965
ATOX1	ENSG00000177556.7	chr5	151138339	chr5_150439436_150439936	150439436	150439936	0.00021839	0.0217965
OSBPL3	ENSG00000070882.8	chr7	25021252	chr7_25019688_25020188	25019688	25020188	0.00021889	0.0217965
NUP205	ENSG00000155561.10	chr7	135242666	chr7_135485760_135486260	135485760	135486260	0.00022017	0.0218495
SLC22A5	ENSG00000197375.8	chr5	131705443	chr5_131647260_131647760	131647260	131647760	0.00022075	0.0218985
HOXB4	ENSG00000182742.5	chr17	46656990	chr17_46687776_46688276	46687776	46688276	0.00022292	0.0221666
ZNF273	ENSG00000198039.7	chr7	64330549	chr7_64712445_64712945	64712445	64712945	0.00022485	0.0222466
RP11-20I20.4	ENSG00000273179.1	chr4	1161565	chr4_1169173_1169673	1169173	1169673	0.00022579	0.0223577
UBXN11	ENSG00000158062.16	chr1	26644853	chr1_26680475_26680975	26680475	26680975	0.00022586	0.0223577
BET1L	ENSG00000177951.13	chr11	207427	chr11_250696_251196	250696	251196	0.00022613	0.022361
ZNF736	ENSG00000234444.5	chr7	63767836	chr7_64697851_64698351	64697851	64698351	0.00022766	0.0223783
BMP2K	ENSG00000138756.13	chr4	79697495	chr4_79578016_79578516	79578016	79578516	0.00022891	0.0224267
TMEM180	ENSG00000138111.10	chr10	104221148	chr10_104433771_104434271	104433771	104434271	0.00022991	0.0225374
C10orf32	ENSG00000166275.11	chr10	104613979	chr10_104628917_104629417	104628917	104629417	0.00023035	0.0225857
LINC00989	ENSG00000250334.1	chr4	80413569	chr4_80544144_80544644	80544144	80544644	0.00023064	0.0225857
PTGES3P1	ENSG00000234518.1	chr1	89570449	chr1_89047953_89048453	89047953	89048453	0.00023152	0.0227131
HNRNPF	ENSG00000169813.12	chr10	43904613	chr10_44277248_44277748	44277248	44277748	0.00023241	0.0228234
POR	ENSG00000127948.9	chr7	75528517	chr7_75702085_75702585	75702085	75702585	0.00023326	0.0229024
C5orf63	ENSG00000164241.9	chr5	126409183	chr5_126625612_126626112	126625612	126626112	0.00023336	0.0229024
RP11-50E11.3	ENSG00000226200.2	chr10	52384923	chr10_52240007_52240507	52240007	52240507	0.000234	0.0229671
RP11-313J2.1	ENSG00000215146.4	chr10	42863421	chr10_42597552_42598052	42597552	42598052	0.00023497	0.0230149
DMAP1	ENSG00000178028.9	chr1	44679126	chr1_44793430_44793930	44793430	44793930	0.00023532	0.0230149
POR	ENSG00000127948.9	chr7	75528517	chr7_75677125_75677625	75677125	75677625	0.00023602	0.0230149
RP11-50E11.3	ENSG00000226200.2	chr10	52384923	chr10_52196989_52197489	52196989	52197489	0.00023626	0.0230149
AC027601.1	ENSG00000260005.2	chr17	79203537	chr17_78891577_78892077	78891577	78892077	0.00023648	0.0230149
EPB41L4A-AS1	ENSG00000224032.2	chr5	111496222	chr5_111277880_111278380	111277880	111278380	0.00023649	0.0230149
KDM2B	ENSG00000089094.12	chr12	122018695	chr12_121882028_121882528	121882028	121882528	0.00023652	0.0230149
MAP3K7CL	ENSG00000156265.11	chr21	30449791	chr21_30374862_30375362	30374862	30375362	0.00023661	0.0230149
POLR3H	ENSG00000100413.12	chr22	41940609	chr22_41032592_41033092	41032592	41033092	0.00023793	0.0230864
ZNF138	ENSG00000197008.5	chr7	64254765	chr7_64023287_64023787	64023287	64023787	0.00023895	0.0231956
GSAP	ENSG00000186088.11	chr7	77045716	chr7_76980804_76981304	76980804	76981304	0.00023971	0.0232737
XPOT	ENSG00000184575.7	chr12	64798129	chr12_64797835_64798335	64797835	64798335	0.00024067	0.023475
INTS4L1	ENSG00000164669.8	chr7	64601602	chr7_64712445_64712945	64712445	64712945	0.00024107	0.0235222
EPB41L4A-AS1	ENSG00000224032.2	chr5	111496222	chr5_111278326_111278826	111278326	111278826	0.00024148	0.0235385
AC027601.1	ENSG00000260005.2	chr17	79203537	chr17_79268880_79269380	79268880	79269380	0.00024154	0.0235385
GHR	ENSG00000112964.9	chr5	42423878	chr5_42757296_42757796	42757296	42757796	0.00024262	0.0236017
CCL26	ENSG00000006606.4	chr7	75419213	chr7_75830958_75831458	75830958	75831458	0.00024407	0.0236794
NIPAL1	ENSG00000163293.7	chr4	47916222	chr4_48018462_48018962	48018462	48018962	0.0002443	0.0236794
DARS	ENSG00000115866.6	chr2	136743446	chr2_136555014_136555514	136555014	136555514	0.00024666	0.0238344
ARVCF	ENSG00000099889.9	chr22	20004330	chr22_19949755_19950255	19949755	19950255	0.0002478	0.0240037
ERV3-1	ENSG00000213462.4	chr7	64467120	chr7_64729516_64730016	64729516	64730016	0.00024787	0.0240196
KIF24	ENSG00000186638.11	chr9	34329197	chr9_33836166_33836666	33836166	33836666	0.00024827	0.0240661
RP11-1149O23.3	ENSG00000246582.2	chr8	23082113	chr8_23103832_23104332	23103832	23104332	0.00024864	0.0240661
OSBP2	ENSG00000184792.11	chr22	31089768	chr22_31113197_31113697	31113197	31113697	0.00024872	0.0240661
RPL10A	ENSG00000198755.6	chr6	35436184	chr6_35417135_35417635	35417135	35417635	0.00024883	0.0240661
UBXN11	ENSG00000158062.16	chr1	26644853	chr1_26690206_26690706	26690206	26690706	0.00025035	0.0241906
FIGNL1	ENSG00000132436.7	chr7	50518087	chr7_50622534_50623034	50622534	50623034	0.00025208	0.0242979
ZNRF2P2	ENSG00000225264.3	chr7	29724768	chr7_29956237_29956737	29956237	29956737	0.00025233	0.0243746
DTX4	ENSG00000110042.3	chr11	58938902	chr11_59936511_59937011	59936511	59937011	0.00025272	0.0243902
NOP14-AS1	ENSG00000249673.2	chr4	2936625	chr4_3033281_3033781	3033281	3033781	0.00025348	0.0244363
PTPN11	ENSG00000179295.11	chr12	112856154	chr12_112229932_112230432	112229932	112230432	0.00025421	0.0244363
RP11-1002K11.1	ENSG00000272327.1	chr8	32623642	chr8_33342307_33342807	33342307	33342807	0.00025447	0.0244674
MRPL17	ENSG00000158042.8	chr11	6704631	chr11_6715122_6715622	6715122	6715622	0.00025515	0.0245134
NUP54	ENSG00000138750.10	chr4	77069667	chr4_77069391_77069891	77069391	77069891	0.00025543	0.0245289
AF230666.2	ENSG00000223697.2	chr8	133855332	chr8_134709014_134709514	134709014	134709514	0.00025618	0.0248177
PWP2	ENSG00000241945.3	chr21	45527170	chr21_45553191_45553691	45553191	45553691	0.0002573	0.0249545
F10	ENSG00000126218.7	chr13	113777127	chr13_113719445_113719945	113719445	113719945	0.00025773	0.0249697
GGH	ENSG00000137563.7	chr8	63951729	chr8_63909271_63909771	63909271	63909771	0.00025828	0.0249697
CHRNA5	ENSG00000169684.9	chr15	78857861	chr15_78964123_78964623	78964123	78964623	0.00025838	0.0249697
SKOR1	ENSG00000188779.6	chr15	68112041	chr15_68155652_68156152	68155652	68156152	0.00025858	0.0249849
ZNF713	ENSG00000178665.10	chr7	55955204	chr7_56032337_56032837	56032337	56032837	0.00025958	0.0250605
CTA-292E10.6	ENSG00000226471.2	chr22	29196670	chr22_29196352_29196852	29196352	29196852	0.00025976	0.0250756
RWDD2B	ENSG00000156253.2	chr21	30391698	chr21_30374862_30375362	30374862	30375362	0.00026109	0.0252418
TRAV26-1	ENSG00000211807.3	chr14	22591275	chr14_23584191_23584691	23584191	23584691	0.00026142	0.0253172
GLTP	ENSG00000139433.5	chr12	110318292	chr12_110318105_110318605	110318105	110318605	0.00026387	0.0254831
RNGTT	ENSG00000111880.11	chr6	89673347	chr6_89745198_89745698	89745198	89745698	0.00026389	0.0254831
WDR66	ENSG00000158023.5	chr12	122356203	chr12_122296632_122297132	122296632	122297132	0.00026793	0.0256936
RP3-525N10.2	ENSG00000230910.2	chr6	69344918	chr6_69458686_69459186	69458686	69459186	0.00026955	0.0258288
PPP6C	ENSG00000119414.7	chr9	127952217	chr9_126970714_126971214	126970714	126971214	0.0002696	0.0258288
ARHGEF10	ENSG00000104728.11	chr8	1772141	chr8_1835517_1836017	1835517	1836017	0.00027078	0.025888
CMKLR1	ENSG00000174600.9	chr12	108733117	chr12_108493603_108494103	108493603	108494103	0.00027185	0.0260229
DMXL2	ENSG00000104093.9	chr15	51915029	chr15_51659791_51660291	51659791	51660291	0.00027334	0.0261275
PKD1L2	ENSG00000166473.12	chr16	81253974	chr16_81181496_81181996	81181496	81181996	0.00027556	0.026232
ACAP2	ENSG00000114331.8	chr3	195163806	chr3_195163661_195164161	195163661	195164161	0.00027558	0.026232
IMMT	ENSG00000132305.16	chr2	86422711	chr2_86115039_86115539	86115039	86115539	0.00027601	0.0262605
EMC1	ENSG00000127463.9	chr1	19578031	chr1_19248694_19249194	19248694	19249194	0.00027609	0.0262605
GJA1	ENSG00000152661.7	chr6	121756837	chr6_122050564_122051064	122050564	122051064	0.00027645	0.026289
SNX19	ENSG00000120451.6	chr11	130786403	chr11_130764212_130764712	130764212	130764712	0.00027714	0.0263032
SCG5	ENSG00000166922.4	chr15	32933876	chr15_33336069_33336569	33336069	33336569	0.00027777	0.0263032
RGCC	ENSG00000102760.12	chr13	42031694	chr13_42401871_42402371	42401871	42402371	0.00027789	0.0263032
BRD7	ENSG00000166164.11	chr16	50402844	chr16_50360933_50361433	50360933	50361433	0.00027927	0.0263457
SLC16A7	ENSG00000118596.7	chr12	59989847	chr12_60202065_60202565	60202065	60202565	0.00027957	0.0263897
PRR4	ENSG00000111215.7	chr12	11324211	chr12_10999440_10999940	10999440	10999940	0.00028031	0.0264038
RAD54L2	ENSG00000164080.9	chr3	51575595	chr3_50649233_50649733	50649233	50649733	0.00028162	0.0264478
DHFRL1	ENSG00000178700.3	chr3	93782232	chr3_94012715_94013215	94012715	94013215	0.00028244	0.0264916
MYOM2	ENSG00000036448.5	chr8	1993154	chr8_2075491_2075991	2075491	2075991	0.00028342	0.0265653
FAM208A	ENSG00000163946.9	chr3	56717264	chr3_56644703_56645203	56644703	56645203	0.0002836	0.0266389
RP11-806O11.1	ENSG00000253671.1	chr8	17666449	chr8_17779969_17780469	17779969	17780469	0.00028369	0.0266389
TRGV3	ENSG00000211699.2	chr7	38398762	chr7_38433351_38433851	38433351	38433851	0.00028445	0.0266389
HSD17B11	ENSG00000198189.6	chr4	88312537	chr4_88461506_88462006	88461506	88462006	0.00028476	0.0266389
CRYZP1	ENSG00000233025.1	chr7	102730056	chr7_103529273_103529773	103529273	103529773	0.00028501	0.0266389
PLD6	ENSG00000179598.5	chr17	17109628	chr17_17140219_17140719	17140219	17140719	0.00028543	0.0266389
NEAT1	ENSG00000245532.4	chr11	65190244	chr11_64972155_64972655	64972155	64972655	0.00028586	0.0266389
RP11-195F19.9	ENSG00000230074.1	chr9	34678096	chr9_34437777_34438277	34437777	34438277	0.00028591	0.0266389
PTCD3	ENSG00000132300.14	chr2	86333304	chr2_86226323_86226823	86226323	86226823	0.00028643	0.0266389
KHDRBS2	ENSG00000112232.8	chr6	62996131	chr6_62812572_62813072	62812572	62813072	0.00028646	0.0266389
STK38L	ENSG00000211455.3	chr12	27396900	chr12_27485605_27486105	27485605	27486105	0.00028733	0.0266389
PER2	ENSG00000132326.7	chr2	239198742	chr2_239347673_239348173	239347673	239348173	0.00028881	0.0268206
ALKBH5	ENSG00000091542.8	chr17	18086391	chr17_18057077_18057577	18057077	18057577	0.00028987	0.0268935
NPIPP1	ENSG00000188599.13	chr16	15217354	chr16_15229639_15230139	15229639	15230139	0.00029002	0.0268935
ZNF138	ENSG00000197008.5	chr7	64254765	chr7_63767522_63768022	63767522	63768022	0.0002916	0.0270095
SUSD4	ENSG00000143502.10	chr1	223537543	chr1_223673761_223674261	223673761	223674261	0.00029161	0.0270095
MUTYH	ENSG00000132781.13	chr1	45804327	chr1_46502650_46503150	46502650	46503150	0.00029356	0.0271547
PALM	ENSG00000099864.13	chr19	708952	chr19_727959_728459	727959	728459	0.00029381	0.0271547
SRCRB4D	ENSG00000146700.8	chr7	76039011	chr7_75807357_75807857	75807357	75807857	0.00029468	0.0272406
RAB1B	ENSG00000174903.10	chr11	66036003	chr11_65879909_65880409	65879909	65880409	0.00029526	0.0272834
MXRA7	ENSG00000182534.9	chr17	74707097	chr17_73874470_73874970	73874470	73874970	0.0002962	0.0273557
AS3MT	ENSG00000214435.3	chr10	104629272	chr10_104628917_104629417	104628917	104629417	0.00029774	0.0274868
SNORD3B-1	ENSG00000265185.2	chr17	18965224	chr17_19199092_19199592	19199092	19199592	0.00029776	0.0274868
MRPL35	ENSG00000132313.10	chr2	86426477	chr2_86190772_86191272	86190772	86191272	0.00029874	0.027572
USP32P2	ENSG00000233327.6	chr17	18426608	chr17_18057077_18057577	18057077	18057577	0.00030021	0.0277321
NELFCD	ENSG00000101158.8	chr20	57556262	chr20_57579896_57580396	57579896	57580396	0.0003005	0.0277745
PHKG1	ENSG00000164776.5	chr7	56160688	chr7_55544528_55545028	55544528	55545028	0.00030076	0.0278462
MFSD6	ENSG00000151690.10	chr2	191273080	chr2_191184412_191184912	191184412	191184912	0.00030111	0.0278592
GPER1	ENSG00000164850.10	chr7	1121843	chr7_1067775_1068275	1067775	1068275	0.00030118	0.0278722
CTD-2260A17.1	ENSG00000248734.2	chr5	96120480	chr5_96232482_96232982	96232482	96232982	0.00030227	0.0279145
ARSG	ENSG00000141337.8	chr17	66255322	chr17_66243835_66244335	66243835	66244335	0.00030253	0.0279145
CTD-2297D10.2	ENSG00000250579.1	chr5	5140166	chr5_5150409_5150909	5150409	5150909	0.00030294	0.0279145
SNAI3	ENSG00000185669.5	chr16	88748121	chr16_88657896_88658396	88657896	88658396	0.00030298	0.0279145
LPIN3	ENSG00000132793.7	chr20	39969559	chr20_39765314_39765814	39765314	39765814	0.00030377	0.028083
CPNE8	ENSG00000139117.9	chr12	39301231	chr12_38966149_38966649	38966149	38966649	0.00030385	0.028083
NDNF	ENSG00000173376.9	chr4	121994175	chr4_121560490_121560990	121560490	121560990	0.00030405	0.028083
KDM1B	ENSG00000165097.9	chr6	18155559	chr6_18161633_18162133	18161633	18162133	0.00030523	0.0281214
PASK	ENSG00000115687.9	chr2	242088918	chr2_242063129_242063629	242063129	242063629	0.00030607	0.0281633
GTPBP10	ENSG00000105793.11	chr7	89964536	chr7_90092487_90092987	90092487	90092987	0.00030752	0.0282925
WDR36	ENSG00000134987.7	chr5	110427413	chr5_110468965_110469465	110468965	110469465	0.00030818	0.0284217
LINC00035	ENSG00000225969.1	chr7	73149367	chr7_73279291_73279791	73279291	73279791	0.00030858	0.0284342
MAP3K10	ENSG00000130758.3	chr19	40697650	chr19_39971160_39971660	39971160	39971660	0.00030947	0.0284468
ZNF25	ENSG00000175395.11	chr10	38265560	chr10_39032959_39033459	39032959	39033459	0.00030954	0.0284468
FIGNL1	ENSG00000132436.7	chr7	50518087	chr7_50428119_50428619	50428119	50428619	0.00031107	0.0285299
DTD2	ENSG00000129480.8	chr14	31926715	chr14_31953913_31954413	31953913	31954413	0.00031219	0.0286295
RCHY1	ENSG00000163743.9	chr4	76439426	chr4_76310059_76310559	76310059	76310559	0.00031353	0.0286999
UPK3B	ENSG00000243566.2	chr7	76139744	chr7_76134397_76134897	76134397	76134897	0.00031434	0.0287413
ARHGAP9	ENSG00000123329.13	chr12	57882596	chr12_57532534_57533034	57532534	57533034	0.00031517	0.0287536
BAK1	ENSG00000030110.8	chr6	33548018	chr6_33774410_33774910	33774410	33774910	0.00031521	0.0287659
CDC42EP5	ENSG00000167617.2	chr19	54984410	chr19_54982583_54983083	54982583	54983083	0.00031538	0.0287659
AC009473.1	ENSG00000234141.1	chr7	7990339	chr7_7985275_7985775	7985275	7985775	0.00031605	0.0288194
AC103965.1	ENSG00000225151.6	chr15	84898887	chr15_84957622_84958122	84957622	84958122	0.00031641	0.0288317
RP13-467H17.1	ENSG00000261693.1	chr8	143485012	chr8_143400892_143401392	143400892	143401392	0.00031722	0.0288728
EXT2	ENSG00000151348.9	chr11	44117098	chr11_44116966_44117466	44116966	44117466	0.00032032	0.0290872
CLEC10A	ENSG00000132514.9	chr17	6983625	chr17_6983426_6983926	6983426	6983926	0.00032162	0.0291859
SLC26A1	ENSG00000145217.9	chr4	987227	chr4_838570_839070	838570	839070	0.00032224	0.0291859
AC132872.1	ENSG00000184551.4	chr17	80206942	chr17_80557484_80557984	80557484	80557984	0.00032239	0.0291859
RIOK3	ENSG00000101782.10	chr18	21032786	chr18_21083161_21083661	21083161	21083661	0.00032342	0.0291859
ABHD4	ENSG00000100439.6	chr14	23069027	chr14_23081182_23081682	23081182	23081682	0.00032369	0.0291859
PDLIM4	ENSG00000131435.8	chr5	131593363	chr5_131587001_131587501	131587001	131587501	0.00032403	0.0291859
AP2A1	ENSG00000196961.8	chr19	50270224	chr19_50321256_50321756	50321256	50321756	0.0003243	0.0291859
MTG1	ENSG00000148824.14	chr10	135207597	chr10_135295212_135295712	135295212	135295712	0.00032461	0.0292122
ZFAT	ENSG00000066827.11	chr8	135725291	chr8_135415167_135415667	135415167	135415667	0.00032468	0.0292122
CTSH	ENSG00000103811.11	chr15	79241915	chr15_79223269_79223769	79223269	79223769	0.00032484	0.0292122
TBC1D2	ENSG00000095383.15	chr9	101017914	chr9_101025986_101026486	101025986	101026486	0.00032508	0.0292122
ASB1	ENSG00000065802.7	chr2	239335382	chr2_239348109_239348609	239348109	239348609	0.00032677	0.0292599
RP11-673E1.1	ENSG00000251600.1	chr4	144833483	chr4_144621966_144622466	144621966	144622466	0.00032701	0.0292599
ZNF236	ENSG00000130856.11	chr18	74534562	chr18_74844436_74844936	74844436	74844936	0.00032773	0.0292837
BAIAP2L1	ENSG00000006453.9	chr7	98030379	chr7_98030272_98030772	98030272	98030772	0.00033144	0.0297537
ZNF736	ENSG00000234444.5	chr7	63767836	chr7_63767522_63768022	63767522	63768022	0.00033152	0.0297537
PALM	ENSG00000099864.13	chr19	708952	chr19_733991_734491	733991	734491	0.00033225	0.0298341
SLC47A1	ENSG00000142494.9	chr17	19398697	chr17_18684236_18684736	18684236	18684736	0.00033253	0.0298341
PARVG	ENSG00000138964.12	chr22	44568835	chr22_44607339_44607839	44607339	44607839	0.00033389	0.0299714
GS1-124K5.4	ENSG00000237310.1	chr7	65958692	chr7_66197024_66197524	66197024	66197524	0.00033419	0.0299714
RP11-20J15.3	ENSG00000229116.1	chr10	44789156	chr10_44795294_44795794	44795294	44795794	0.00033448	0.0299714
AC011526.1	ENSG00000267107.2	chr19	42006558	chr19_41913239_41913739	41913239	41913739	0.00033518	0.0300057
C19orf54	ENSG00000188493.10	chr19	41257457	chr19_41316529_41317029	41316529	41317029	0.0003354	0.0300456
RP5-1024N4.4	ENSG00000272491.1	chr1	48695232	chr1_48937769_48938269	48937769	48938269	0.0003372	0.0302279
RP11-722E23.2	ENSG00000272338.1	chr8	33218932	chr8_33342307_33342807	33342307	33342807	0.00033949	0.0304954
MORF4L1	ENSG00000185787.10	chr15	79102828	chr15_79237201_79237701	79237201	79237701	0.00034096	0.0305635
CCDC38	ENSG00000165972.8	chr12	96336751	chr12_97273129_97273629	97273129	97273629	0.0003416	0.030603
TMCC3	ENSG00000057704.6	chr12	95044337	chr12_95226694_95227194	95226694	95227194	0.00034191	0.030603
APPL2	ENSG00000136044.7	chr12	105630015	chr12_105446744_105447244	105446744	105447244	0.00034279	0.030603
GIMAP6	ENSG00000133561.11	chr7	150329472	chr7_150356027_150356527	150356027	150356527	0.00034306	0.030603
MCOLN3	ENSG00000055732.8	chr1	85514181	chr1_85545199_85545699	85545199	85545699	0.0003436	0.030603
TTC21A	ENSG00000168026.12	chr3	39150575	chr3_39187496_39187996	39187496	39187996	0.00034442	0.030603
FGF14	ENSG00000102466.11	chr13	103054123	chr13_102348257_102348757	102348257	102348757	0.00034455	0.030603
DUOXA1	ENSG00000140254.8	chr15	45422129	chr15_45459930_45460430	45459930	45460430	0.00034466	0.030603
MAP3K10	ENSG00000130758.3	chr19	40697650	chr19_40785063_40785563	40785063	40785563	0.00034481	0.030603
STEAP4	ENSG00000127954.8	chr7	87936205	chr7_88389081_88389581	88389081	88389581	0.00034596	0.030603
SNX32	ENSG00000172803.13	chr11	65601111	chr11_65679090_65679590	65679090	65679590	0.00034683	0.0306844
SUSD2	ENSG00000099994.10	chr22	24577226	chr22_24407482_24407982	24407482	24407982	0.00035022	0.031091
MATN3	ENSG00000132031.8	chr2	20212454	chr2_20078011_20078511	20078011	20078511	0.00035208	0.0313842
PNMAL1	ENSG00000182013.13	chr19	46974819	chr19_46931863_46932363	46931863	46932363	0.00035232	0.0313842
RP5-1112D6.7	ENSG00000271789.1	chr6	111618328	chr6_111010002_111010502	111010002	111010502	0.0003528	0.0313842
AP2M1	ENSG00000161203.9	chr3	183892476	chr3_184098974_184099474	184098974	184099474	0.00035304	0.0313842
LOXL1-AS1	ENSG00000261801.1	chr15	74220588	chr15_74219370_74219870	74219370	74219870	0.00035337	0.0313842
CTD-3138B18.6	ENSG00000268201.1	chr19	58778000	chr19_58892331_58892831	58892331	58892831	0.00035391	0.0314085
SERPINB9	ENSG00000170542.5	chr6	2903513	chr6_2870093_2870593	2870093	2870593	0.0003545	0.0314752
PANX1	ENSG00000110218.4	chr11	93862093	chr11_93976809_93977309	93976809	93977309	0.0003546	0.0314752
GRB14	ENSG00000115290.5	chr2	165478357	chr2_165639867_165640367	165639867	165640367	0.00035516	0.0314961
KIF19	ENSG00000196169.10	chr17	72322348	chr17_72895906_72896406	72895906	72896406	0.00035642	0.0315065
ACTN3	ENSG00000248746.1	chr11	66313865	chr11_66335833_66336333	66335833	66336333	0.00035651	0.0315065
LDB3	ENSG00000122367.15	chr10	88428205	chr10_88391987_88392487	88391987	88392487	0.00035728	0.0315553
GRIK2	ENSG00000164418.15	chr6	101846663	chr6_101674230_101674730	101674230	101674730	0.00035807	0.0315657
TRIM5	ENSG00000132256.14	chr11	5959848	chr11_5710696_5711196	5710696	5711196	0.00035833	0.0316321
EMB	ENSG00000170571.7	chr5	49739081	chr5_49949759_49950259	49949759	49950259	0.00035876	0.0316321
SKA1	ENSG00000154839.5	chr18	47901364	chr18_47018657_47019157	47018657	47019157	0.00035999	0.0317087
SLC39A10	ENSG00000196950.9	chr2	196440700	chr2_196965863_196966363	196965863	196966363	0.00036004	0.0317189
CPSF1	ENSG00000071894.10	chr8	145634752	chr8_145688081_145688581	145688081	145688581	0.00036011	0.0317189
RP11-651P23.4	ENSG00000224831.2	chr3	149701094	chr3_149796755_149797255	149796755	149797255	0.00036013	0.0317189
SLC13A3	ENSG00000158296.9	chr20	45304713	chr20_45197240_45197740	45197240	45197740	0.00036095	0.0317189
STK33	ENSG00000130413.11	chr11	8615835	chr11_8673648_8674148	8673648	8674148	0.00036138	0.0317318
GOLGA6L5	ENSG00000230373.4	chr15	85060044	chr15_84833362_84833862	84833362	84833862	0.00036226	0.03177
RP1-313I6.12	ENSG00000272009.1	chr6	28048751	chr6_28072340_28072840	28072340	28072840	0.00036396	0.0318917
DLX4	ENSG00000108813.9	chr17	48046333	chr17_48072381_48072881	48072381	48072881	0.00036489	0.0319297
MUC7	ENSG00000171195.6	chr4	71296208	chr4_70689303_70689803	70689303	70689803	0.00036541	0.0319677
TMEM140	ENSG00000146859.6	chr7	134832916	chr7_134030186_134030686	134030186	134030686	0.00036677	0.0320334
TNFSF15	ENSG00000181634.7	chr9	117568405	chr9_117669152_117669652	117669152	117669652	0.00036852	0.0321548
OCIAD1	ENSG00000109180.10	chr4	48807228	chr4_48730864_48731364	48730864	48731364	0.00036939	0.0321925
PTGR2	ENSG00000140043.7	chr14	74318546	chr14_74353158_74353658	74353158	74353658	0.0003713	0.0323971
RP11-288H12.3	ENSG00000213073.4	chr6	160514113	chr6_160507632_160508132	160507632	160508132	0.0003715	0.0324069
RP11-517P14.2	ENSG00000230555.2	chr10	43916185	chr10_43837957_43838457	43837957	43838457	0.00037282	0.0325833
NUP160	ENSG00000030066.9	chr11	47870106	chr11_47416297_47416797	47416297	47416797	0.00037288	0.0325833
ROPN1L	ENSG00000145491.7	chr5	10441635	chr5_11016599_11017099	11016599	11017099	0.00037321	0.0326304
LY6D	ENSG00000167656.4	chr8	143868007	chr8_143986102_143986602	143986102	143986602	0.00037522	0.0327787
GOLGA6L4	ENSG00000184206.7	chr15	84904524	chr15_84833362_84833862	84833362	84833862	0.00037539	0.0327787
SMYD4	ENSG00000186532.7	chr17	1733927	chr17_1682989_1683489	1682989	1683489	0.00037554	0.0327787
RNF169	ENSG00000166439.5	chr11	74459912	chr11_74659974_74660474	74659974	74660474	0.00037695	0.0327796
NRBP2	ENSG00000185189.11	chr8	144924199	chr8_144571443_144571943	144571443	144571943	0.00037769	0.0328445
RAMP3	ENSG00000122679.4	chr7	45197389	chr7_45255734_45256234	45255734	45256234	0.00037771	0.0328445
DAW1	ENSG00000123977.5	chr2	228735769	chr2_228742271_228742771	228742271	228742771	0.00037951	0.0331399
COPS8	ENSG00000198612.6	chr2	237994460	chr2_238395651_238396151	238395651	238396151	0.00037951	0.0331399
RFFL	ENSG00000092871.12	chr17	33416337	chr17_33337054_33337554	33337054	33337554	0.00037997	0.0331861
WDR1	ENSG00000071127.12	chr4	10118572	chr4_10077520_10078020	10077520	10078020	0.00038051	0.0331954
GSDMA	ENSG00000167914.6	chr17	38119225	chr17_38024359_38024859	38024359	38024859	0.00038131	0.0332598
PSMB1	ENSG00000008018.8	chr6	170862428	chr6_170468977_170469477	170468977	170469477	0.00038181	0.0333517
RSAD1	ENSG00000136444.5	chr17	48556160	chr17_48580110_48580610	48580110	48580610	0.00038315	0.0335262
TACSTD2	ENSG00000184292.5	chr1	59043165	chr1_59027296_59027796	59027296	59027796	0.00038345	0.0335262
ACRBP	ENSG00000111644.3	chr12	6756625	chr12_6383129_6383629	6383129	6383629	0.00038488	0.0335718
NDUFB10	ENSG00000140990.10	chr16	2009508	chr16_1708550_1709050	1708550	1709050	0.00038962	0.0339934
ASAP1	ENSG00000153317.10	chr8	131455905	chr8_131076364_131076864	131076364	131076864	0.00039025	0.0340847
LSP1	ENSG00000130592.9	chr11	1874199	chr11_1885919_1886419	1885919	1886419	0.00039338	0.0342582
TACC3	ENSG00000013810.14	chr4	1723226	chr4_1685976_1686476	1685976	1686476	0.00039358	0.0342582
ARL9	ENSG00000196503.2	chr4	57371508	chr4_56685734_56686234	56685734	56686234	0.00039363	0.0342582
CAPZB	ENSG00000077549.13	chr1	19812065	chr1_19655458_19655958	19655458	19655958	0.000394	0.0342582
SLC26A11	ENSG00000181045.10	chr17	78193497	chr17_78821207_78821707	78821207	78821707	0.00039546	0.0342654
CSPG4P11	ENSG00000259726.1	chr15	84855503	chr15_84833362_84833862	84833362	84833862	0.00039581	0.034274
PTCHD3P1	ENSG00000224597.5	chr10	29698330	chr10_29683525_29684025	29683525	29684025	0.00039595	0.0342826
LSMEM1	ENSG00000181016.5	chr7	112121072	chr7_112102187_112102687	112102187	112102687	0.00039612	0.0342826
EPM2A	ENSG00000112425.9	chr6	146056704	chr6_145955052_145955552	145955052	145955552	0.00039648	0.0342826
RP11-20J15.3	ENSG00000229116.1	chr10	44789156	chr10_44668939_44669439	44668939	44669439	0.0003965	0.0342826
C11orf58	ENSG00000110696.5	chr11	16634678	chr11_17063652_17064152	17063652	17064152	0.00039658	0.0342826
RP1-130H16.16	ENSG00000241528.1	chr22	30773833	chr22_30792742_30793242	30792742	30793242	0.00040057	0.034544
RIT1	ENSG00000143622.6	chr1	155881194	chr1_155879658_155880158	155879658	155880158	0.00040062	0.034544
EID2	ENSG00000176396.9	chr19	40030869	chr19_40048390_40048890	40048390	40048890	0.00040138	0.0345608
LGR4	ENSG00000205213.9	chr11	27494321	chr11_27268353_27268853	27268353	27268853	0.00040248	0.0346238
NLRP14	ENSG00000158077.4	chr11	7041676	chr11_6933097_6933597	6933097	6933597	0.00040461	0.0347956
TUSC1	ENSG00000198680.3	chr9	25678855	chr9_26291703_26292203	26291703	26292203	0.00040599	0.0348039
PARP11	ENSG00000111224.9	chr12	3982607	chr12_3912970_3913470	3912970	3913470	0.00040611	0.0348039
OR7D2	ENSG00000188000.2	chr19	9296278	chr19_9289387_9289887	9289387	9289887	0.00040774	0.0349565
CTD-2587M2.1	ENSG00000249476.1	chr5	108662069	chr5_109047269_109047769	109047269	109047769	0.00040832	0.0349647
NPIPA1	ENSG00000183426.11	chr16	15031270	chr16_15229639_15230139	15229639	15230139	0.00040869	0.0349728
SPP1	ENSG00000118785.9	chr4	88896818	chr4_88770080_88770580	88770080	88770580	0.00040906	0.0350353
CTC-487M23.5	ENSG00000270067.1	chr5	112229029	chr5_112242671_112243171	112242671	112243171	0.00040954	0.0350706
MMEL1	ENSG00000142606.11	chr1	2564480	chr1_2630321_2630821	2630321	2630821	0.0004102	0.0351329
HES6	ENSG00000144485.6	chr2	239149302	chr2_239179271_239179771	239179271	239179771	0.00041139	0.0351952
CD276	ENSG00000103855.13	chr15	73976306	chr15_73981433_73981933	73981433	73981933	0.0004114	0.0351952
ST20	ENSG00000180953.7	chr15	80207597	chr15_80215922_80216422	80215922	80216422	0.00041266	0.0353738
IMMT	ENSG00000132305.16	chr2	86422711	chr2_86244261_86244761	86244261	86244761	0.00041281	0.0353817
HSD17B7P2	ENSG00000099251.10	chr10	38645304	chr10_37940308_37940808	37940308	37940808	0.000413	0.0354167
CHRNB4	ENSG00000117971.7	chr15	79020095	chr15_78964123_78964623	78964123	78964623	0.00041536	0.0355868
POM121L9P	ENSG00000128262.4	chr22	24647795	chr22_24447965_24448465	24447965	24448465	0.00041563	0.0356216
DIP2A	ENSG00000160305.13	chr21	47878811	chr21_47806221_47806721	47806221	47806721	0.00041592	0.0356216
DDO	ENSG00000203797.5	chr6	110736764	chr6_110736576_110737076	110736576	110737076	0.00041917	0.0360421
CASP9	ENSG00000132906.13	chr1	15853028	chr1_16008757_16009257	16008757	16009257	0.00041956	0.0360766
SNHG15	ENSG00000232956.4	chr7	45026559	chr7_45016820_45017320	45016820	45017320	0.00041956	0.0360766
XXyac-YX65C7_A.2	ENSG00000226445.1	chr6	169613348	chr6_169620429_169620929	169620429	169620929	0.00041969	0.0360766
DTD1	ENSG00000125821.7	chr20	18568536	chr20_18612771_18613271	18612771	18613271	0.00042028	0.0361261
CSDC2	ENSG00000172346.10	chr22	41956766	chr22_42196316_42196816	42196316	42196816	0.00042093	0.0361335
RP11-572C15.6	ENSG00000272761.1	chr3	112320748	chr3_112346261_112346761	112346261	112346761	0.00042172	0.0362217
ETFA	ENSG00000140374.11	chr15	76603812	chr15_76637994_76638494	76637994	76638494	0.00042196	0.0362217
AC074138.3	ENSG00000225975.2	chr19	37178350	chr19_36523592_36524092	36523592	36524092	0.00042278	0.0362634
PRRT3-AS1	ENSG00000230082.1	chr3	9989750	chr3_10852381_10852881	10852381	10852881	0.00042578	0.0365664
THOC1	ENSG00000079134.7	chr18	268049	chr18_302066_302566	302066	302566	0.00042601	0.0365664
METTL7A	ENSG00000185432.10	chr12	51317254	chr12_51295581_51296081	51295581	51296081	0.00042615	0.0365664
SEC14L2	ENSG00000100003.13	chr22	30792845	chr22_30792742_30793242	30792742	30793242	0.00042774	0.0366685
AC104809.4	ENSG00000233392.1	chr2	241906847	chr2_241860685_241861185	241860685	241861185	0.00042779	0.0366685
AC004980.10	ENSG00000214243.3	chr7	76280213	chr7_76137263_76137763	76137263	76137763	0.0004305	0.0368703
PNMA2	ENSG00000240694.4	chr8	26371607	chr8_26324779_26325279	26324779	26325279	0.00043098	0.0369309
C21orf67	ENSG00000183250.7	chr21	46359827	chr21_46340586_46341086	46340586	46341086	0.00043107	0.0369309
C19orf18	ENSG00000177025.3	chr19	58485901	chr19_57859322_57859822	57859322	57859822	0.00043148	0.0369309
DUOX1	ENSG00000137857.13	chr15	45422136	chr15_45490684_45491184	45490684	45491184	0.00043493	0.037246
RAB11FIP2	ENSG00000107560.6	chr10	119805788	chr10_119695613_119696113	119695613	119696113	0.00043545	0.037246
ANKRD6	ENSG00000135299.12	chr6	90142888	chr6_89247892_89248392	89247892	89248392	0.00043681	0.0373932
TLR6	ENSG00000174130.8	chr4	38845411	chr4_38807063_38807563	38807063	38807563	0.00043839	0.0375334
FAM179A	ENSG00000189350.8	chr2	29179476	chr2_28940252_28940752	28940252	28940752	0.00044001	0.0376467
GNA15	ENSG00000060558.3	chr19	3136190	chr19_3165750_3166250	3165750	3166250	0.00044169	0.03784
ARMC9	ENSG00000135931.13	chr2	232063259	chr2_232036677_232037177	232036677	232037177	0.00044584	0.0381663
UBXN8	ENSG00000104691.10	chr8	30589763	chr8_30546562_30547062	30546562	30547062	0.00044646	0.0381993
IGHV3-53	ENSG00000211967.2	chr14	107049340	chr14_107169929_107170429	107169929	107170429	0.00044741	0.0382588
CRTC1	ENSG00000105662.11	chr19	18794486	chr19_19483813_19484313	19483813	19484313	0.00044831	0.0383183
DNAH7	ENSG00000118997.9	chr2	196933535	chr2_196965863_196966363	196965863	196966363	0.00044975	0.0384309
CC2D2A	ENSG00000048342.11	chr4	15471488	chr4_15615622_15616122	15615622	15616122	0.000451	0.0385699
LGALS4	ENSG00000171747.4	chr19	39304003	chr19_39034908_39035408	39034908	39035408	0.00045119	0.0386026
XPO6	ENSG00000169180.7	chr16	28223240	chr16_28141525_28142025	28141525	28142025	0.0004513	0.0386026
ZNF395	ENSG00000186918.9	chr8	28260217	chr8_27701933_27702433	27701933	27702433	0.00045423	0.038827
TGDS	ENSG00000088451.6	chr13	95248510	chr13_94513977_94514477	94513977	94514477	0.00045483	0.0388859
LMOD3	ENSG00000163380.11	chr3	69172182	chr3_69143463_69143963	69143463	69143963	0.00045491	0.0388859
RP11-554D14.7	ENSG00000257141.1	chr12	108228806	chr12_108493603_108494103	108493603	108494103	0.00045492	0.0388859
LINC00339	ENSG00000218510.3	chr1	22351680	chr1_22351712_22352212	22351712	22352212	0.00045542	0.0388859
METTL21B	ENSG00000123427.11	chr12	58165388	chr12_57984684_57985184	57984684	57985184	0.00045571	0.0388859
STYXL1	ENSG00000127952.12	chr7	75677321	chr7_75677125_75677625	75677125	75677625	0.00045604	0.0388859
NT5C2	ENSG00000076685.14	chr10	104953055	chr10_104956821_104957321	104956821	104957321	0.00045714	0.0388859
INTS4L1	ENSG00000164669.8	chr7	64601602	chr7_65551519_65552019	65551519	65552019	0.00045715	0.0388859
SRCRB4D	ENSG00000146700.8	chr7	76039011	chr7_76134397_76134897	76134397	76134897	0.00045812	0.0388859
CTC1	ENSG00000178971.9	chr17	8151361	chr17_8090747_8091247	8090747	8091247	0.000459	0.0388859
BAK1	ENSG00000030110.8	chr6	33548018	chr6_33581434_33581934	33581434	33581934	0.00046037	0.0389182
UBE2D3	ENSG00000109332.15	chr4	103790052	chr4_103558506_103559006	103558506	103559006	0.00046185	0.0389241
ARMC2	ENSG00000118690.8	chr6	109169618	chr6_109629281_109629781	109629281	109629781	0.00046404	0.039088
STAU1	ENSG00000124214.15	chr20	47804903	chr20_47076256_47076756	47076256	47076756	0.00046482	0.0391201
PER2	ENSG00000132326.7	chr2	239198742	chr2_239348109_239348609	239348109	239348609	0.00046624	0.0392575
IST1	ENSG00000182149.16	chr16	71919135	chr16_71599170_71599670	71599170	71599670	0.00046695	0.0393158
FAM227A	ENSG00000184949.11	chr22	39052633	chr22_39101370_39101870	39101370	39101870	0.0004674	0.0393158
ZNF25	ENSG00000175395.11	chr10	38265560	chr10_39031015_39031515	39031015	39031515	0.00046745	0.0393158
NLRC4	ENSG00000091106.14	chr2	32490922	chr2_32003160_32003660	32003160	32003660	0.00046963	0.0393852
ITPK1	ENSG00000100605.12	chr14	93582664	chr14_93595478_93595978	93595478	93595978	0.00046973	0.0393852
VOPP1	ENSG00000154978.8	chr7	55640680	chr7_54891472_54891972	54891472	54891972	0.00047408	0.0399475
SHMT1	ENSG00000176974.13	chr17	18266855	chr17_18138934_18139434	18138934	18139434	0.00047538	0.0400839
GGCT	ENSG00000006625.13	chr7	30544459	chr7_30503862_30504362	30503862	30504362	0.00047593	0.0401416
SCN3B	ENSG00000166257.4	chr11	123525951	chr11_124407938_124408438	124407938	124408438	0.00047647	0.040173
SELO	ENSG00000073169.9	chr22	50639407	chr22_50522245_50522745	50522245	50522745	0.00047674	0.0402043
ZNF107	ENSG00000196247.7	chr7	64126510	chr7_63767522_63768022	63767522	63768022	0.00047865	0.0402356
PRKAR1B	ENSG00000188191.10	chr7	767286	chr7_808030_808530	808030	808530	0.00047947	0.0403454
USP6NL	ENSG00000148429.10	chr10	11639715	chr10_11520619_11521119	11520619	11521119	0.00048073	0.0405335
MLC1	ENSG00000100427.11	chr22	50524330	chr22_50639131_50639631	50639131	50639631	0.00048417	0.0407214
TMEM108	ENSG00000144868.9	chr3	132757234	chr3_132506392_132506892	132506392	132506892	0.00048557	0.0407524
TMEM87B	ENSG00000153214.5	chr2	112812799	chr2_112812439_112812939	112812439	112812939	0.00048589	0.0407524
USF1	ENSG00000158773.10	chr1	161015766	chr1_161026070_161026570	161026070	161026570	0.00048656	0.040762
PANK1	ENSG00000152782.12	chr10	91405037	chr10_91461008_91461508	91461008	91461508	0.00048723	0.040819
CTB-167B5.2	ENSG00000264868.1	chr7	87903064	chr7_88389081_88389581	88389081	88389581	0.00048817	0.040902
TMEM150A	ENSG00000168890.9	chr2	85829820	chr2_86263494_86263994	86263494	86263994	0.0004892	0.0409849
XRCC3	ENSG00000126215.9	chr14	104181840	chr14_104028995_104029495	104028995	104029495	0.00048964	0.0410417
HACL1	ENSG00000131373.10	chr3	15642700	chr3_15599048_15599548	15599048	15599548	0.00048976	0.0410417
MOB3C	ENSG00000142961.10	chr1	47082562	chr1_47779710_47780210	47779710	47780210	0.00049026	0.041077
RSRC1	ENSG00000174891.8	chr3	157825577	chr3_158377454_158377954	158377454	158377954	0.000492	0.0413157
LINC00680	ENSG00000215190.4	chr6	58287778	chr6_57325883_57326383	57325883	57326383	0.00049264	0.0413981
CCDC144B	ENSG00000154874.10	chr17	18528920	chr17_18057077_18057577	18057077	18057577	0.00049396	0.0415325
CTD-2339F6.1	ENSG00000254139.1	chr8	58658707	chr8_58657833_58658333	58657833	58658333	0.00049481	0.0416407
ARPC5L	ENSG00000136950.9	chr9	127624408	chr9_127615246_127615746	127615246	127615746	0.00049624	0.0417488
AURKC	ENSG00000105146.8	chr19	57742376	chr19_57751709_57752209	57751709	57752209	0.00049775	0.0419346
SYNDIG1L	ENSG00000183379.4	chr14	74892804	chr14_74932303_74932803	74932303	74932803	0.00050055	0.0420943
TNFRSF14	ENSG00000157873.13	chr1	2488135	chr1_2438316_2438816	2438316	2438816	0.00050393	0.0423057
NUP54	ENSG00000138750.10	chr4	77069667	chr4_77100964_77101464	77100964	77101464	0.00050414	0.0423097
ARHGAP31	ENSG00000031081.6	chr3	119013219	chr3_118189284_118189784	118189284	118189784	0.00050445	0.0423097
UVSSA	ENSG00000163945.11	chr4	1341053	chr4_1315799_1316299	1315799	1316299	0.00050486	0.0423097
PDCD6	ENSG00000249915.3	chr5	271735	chr5_218131_218631	218131	218631	0.00050629	0.0423733
TCF25	ENSG00000141002.14	chr16	89940013	chr16_89859448_89859948	89859448	89859948	0.00050803	0.0425065
LINC00323	ENSG00000226496.1	chr21	42520059	chr21_43483687_43484187	43483687	43484187	0.000509	0.0425362
IL10RB	ENSG00000243646.4	chr21	34638662	chr21_34785360_34785860	34785360	34785860	0.00050986	0.0425658
SF3B2	ENSG00000087365.10	chr11	65818199	chr11_65819428_65819928	65819428	65819928	0.0005116	0.0426987
FAHD2B	ENSG00000144199.7	chr2	97760618	chr2_98207179_98207679	98207179	98207679	0.0005126	0.0427798
SRGN	ENSG00000122862.4	chr10	70847861	chr10_70825107_70825607	70825107	70825607	0.00051419	0.0428608
GPER1	ENSG00000164850.10	chr7	1121843	chr7_1162476_1162976	1162476	1162976	0.0005166	0.0430448
CECR5	ENSG00000069998.8	chr22	17646157	chr22_17616145_17616645	17616145	17616645	0.00051709	0.0431256
TOMM34	ENSG00000025772.7	chr20	43589126	chr20_43538424_43538924	43538424	43538924	0.00051823	0.0432578
IL20RB	ENSG00000174564.8	chr3	136676706	chr3_136881974_136882474	136881974	136882474	0.00051826	0.0432578
XXbac-BPGBPG55C20.2	ENSG00000272316.1	chr6	58240188	chr6_57418317_57418817	57418317	57418817	0.00052089	0.0434961
DCAF4	ENSG00000119599.12	chr14	73393039	chr14_73475099_73475599	73475099	73475599	0.00052101	0.0434961
ARSG	ENSG00000141337.8	chr17	66255322	chr17_66231016_66231516	66231016	66231516	0.00052219	0.0435028
ZNF117	ENSG00000152926.10	chr7	64451185	chr7_63767522_63768022	63767522	63768022	0.00052263	0.0435028
SLC39A13	ENSG00000165915.9	chr11	47428682	chr11_47416297_47416797	47416297	47416797	0.00052337	0.0435351
IL16	ENSG00000172349.12	chr15	81451915	chr15_81476515_81477015	81476515	81477015	0.00052537	0.0436923
COLQ	ENSG00000206561.8	chr3	15563257	chr3_15599048_15599548	15599048	15599548	0.00052546	0.0436923
CCDC18	ENSG00000122483.13	chr1	93645475	chr1_93899836_93900336	93899836	93900336	0.00052825	0.0438012
AMH	ENSG00000104899.4	chr19	2249307	chr19_2162566_2163066	2162566	2163066	0.0005298	0.0440092
RP1-153G14.4	ENSG00000271755.1	chr6	27374742	chr6_27356459_27356959	27356459	27356959	0.00053078	0.0440123
CCDC146	ENSG00000135205.10	chr7	76751750	chr7_76867948_76868448	76867948	76868448	0.00053403	0.0443478
METTL22	ENSG00000067365.10	chr16	8715539	chr16_9217687_9218187	9217687	9218187	0.00053479	0.0444018
TBCD	ENSG00000141556.16	chr17	80709939	chr17_80920939_80921439	80920939	80921439	0.00053583	0.0445069
RP1-228P16.1	ENSG00000240399.1	chr12	48449373	chr12_48954012_48954512	48954012	48954512	0.00053641	0.0445608
PDDC1	ENSG00000177225.12	chr11	777487	chr11_762663_763163	762663	763163	0.0005372	0.0446146
MUC12	ENSG00000205277.5	chr7	100612903	chr7_100694908_100695408	100694908	100695408	0.00053851	0.0448214
THOC1	ENSG00000079134.7	chr18	268049	chr18_315223_315723	315223	315723	0.00054017	0.0448496
ADAP1	ENSG00000105963.9	chr7	995042	chr7_1105337_1105837	1105337	1105837	0.00054191	0.0450306
ELTD1	ENSG00000162618.8	chr1	79472402	chr1_79502475_79502975	79502475	79502975	0.00054226	0.0450331
RP11-177H13.2	ENSG00000253837.1	chr8	23193720	chr8_23187848_23188348	23187848	23188348	0.00054419	0.0451629
CYB5R3	ENSG00000100243.16	chr22	43045573	chr22_43082127_43082627	43082127	43082627	0.00054515	0.0452417
MTR	ENSG00000116984.8	chr1	236958609	chr1_237065214_237065714	237065214	237065714	0.0005464	0.0452442
NACAD	ENSG00000136274.8	chr7	45128512	chr7_45068371_45068871	45068371	45068871	0.00054876	0.0454245
RBM15B	ENSG00000179837.6	chr3	51428730	chr3_51062689_51063189	51062689	51063189	0.00054933	0.0454268
PTPN21	ENSG00000070778.8	chr14	89021076	chr14_88511972_88512472	88511972	88512472	0.00054977	0.0454292
EBPL	ENSG00000123179.9	chr13	50265610	chr13_50265390_50265890	50265390	50265890	0.00054994	0.0454292
GALNT16	ENSG00000100626.12	chr14	69725993	chr14_69822585_69823085	69822585	69823085	0.00055111	0.0454592
AC074117.10	ENSG00000234072.1	chr2	27579359	chr2_27728715_27729215	27728715	27729215	0.00055117	0.0454615
RP11-161M6.2	ENSG00000260807.2	chr16	1031595	chr16_1020775_1021275	1020775	1021275	0.00055136	0.0454638
ETS2	ENSG00000157557.7	chr21	40177230	chr21_40466277_40466777	40466277	40466777	0.00055245	0.0455167
EMC1	ENSG00000127463.9	chr1	19578031	chr1_19587056_19587556	19587056	19587556	0.00055559	0.0456203
KIAA1715	ENSG00000144320.9	chr2	176867566	chr2_176945435_176945935	176945435	176945935	0.00055634	0.0456984
CNN2	ENSG00000064666.10	chr19	1026297	chr19_900237_900737	900237	900737	0.00055677	0.0457006
PPARGC1B	ENSG00000155846.12	chr5	149109860	chr5_149652152_149652652	149652152	149652652	0.00055765	0.0457027
MLC1	ENSG00000100427.11	chr22	50524330	chr22_50483641_50484141	50483641	50484141	0.00055815	0.0457049
PRKAR1B	ENSG00000188191.10	chr7	767286	chr7_782639_783139	782639	783139	0.0005594	0.0457049
NELFA	ENSG00000185049.8	chr4	2043629	chr4_1232832_1233332	1232832	1233332	0.00056004	0.0457345
CYB5D1	ENSG00000182224.7	chr17	7761209	chr17_7760670_7761170	7760670	7761170	0.00056053	0.0457345
CENPQ	ENSG00000031691.6	chr6	49431090	chr6_48812950_48813450	48812950	48813450	0.000564	0.0458901
CHRNA5	ENSG00000169684.9	chr15	78857861	chr15_78908717_78909217	78908717	78909217	0.00056446	0.0459425
BCL9L	ENSG00000186174.8	chr11	118796316	chr11_118747478_118747978	118747478	118747978	0.00056699	0.0461461
RWDD2B	ENSG00000156253.2	chr21	30391698	chr21_30720498_30720998	30720498	30720998	0.00056966	0.0463243
RP11-449D8.1	ENSG00000265485.1	chr18	22208145	chr18_22166273_22166773	22166273	22166773	0.00056972	0.0463243
ZBTB38	ENSG00000177311.6	chr3	141043054	chr3_140467567_140468067	140467567	140468067	0.00057061	0.0463243
LINC00865	ENSG00000232229.1	chr10	91589266	chr10_91575186_91575686	91575186	91575686	0.00057299	0.0464555
[truncated: 58 more rows]
